# Supplementary material for: Two shikimate dehydrogenases play an essential role in the biosynthesis of galloylated catechins in tea plants
Source: Hortic Res. 2024 Dec 23;12(4):uhae356. doi: 10.1093/hr/uhae356 (PMC11891478; doi:10.1093/hr/uhae356)
Supplement: Web_Material_uhae356 [file web_material_uhae356.zip]

Archive with 2 entries (2 files):
- Supplement figure.docx
- Supplement table.xlsx
