# Supplementary material for: Two shikimate dehydrogenases play an essential role in the biosynthesis of galloylated catechins in tea plants
Source: Hortic Res. 2024 Dec 23;12(4):uhae356. doi: 10.1093/hr/uhae356 (PMC11891478; doi:10.1093/hr/uhae356)
Supplement: Web_Material_uhae356 [file web_material_uhae356.zip › Supplement table.xlsx]

## Sheet: Table S1
Table S1: Determination of catechins content in 327 F1 individuals of LJ43×BHZ
	2020(mg/g)									2021(mg/g)									2022(mg/g)
Sample name	GA	GC	EGC	C	EC	EGCG	GCG	ECG		GA	GC	EGC	C	EC	EGCG	GCG	ECG		GA	EGC	EC	EGCG	GCG	ECG	GC	C
2	0.452564	1.59652	16.017	2.92818	9.09452	77.4088	2.03328	26.4987		0.547027	1.57007	12.5085	1.43279	6.16541	75.4185	0.935971	26.2509		*	*	*	*	*	*	*	*
3	0.532125	1.05134	5.75049	1.41542	2.8714	73.2463	1.15882	22.3374		0.538993	2.36767	7.63149	1.52243	6.00745	51.7265	2.18485	20.0357		*	*	*	*	*	*	*	*
5	1.00405	1.08161	5.68399	2.13439	3.37595	56.9323	1.4039	27.0174		0.830595	2.59664	6.0291	1.58817	4.69706	49.3635	2.95482	23.1707		*	*	*	*	*	*	*	*
102	0.637684	1.11717	8.84296	2.19544	5.08167	66.4768	1.20877	26.9393		0.592191	2.35088	9.00609	1.92787	6.4432	49.4929	2.44136	19.2705		0.734226	7.41858	6.212	65.0921	0.927188	20.0619	1.62325	1.66669
103	0.578095	*	8.23407	2.04574	4.03529	68.3976	0.85912	23.0485		0.798489	1.18879	9.54341	1.16751	5.94633	66.5775	1.23729	24.8638		0.725346	4.89223	5.00832	65.0633	0.923667	17.8733	1.05617	1.46051
104	0.398986	1.12428	11.2554	1.70815	5.55384	73.0843	1.27513	23.931		0.476128	1.97134	13.1426	1.4044	6.88768	44.5283	2.13269	16.2142		0.545795	4.95049	4.93846	68.1786	0.873228	27.149	1.01156	1.63962
105	0.579925	1.30149	9.38073	2.2647	5.96585	79.6356	1.37074	27.6692		0.830601	2.11879	7.63472	1.84669	5.92394	45.5833	2.73924	20.0626		0.673922	5.50441	5.4442	70.8395	1.53216	21.6067	1.51601	1.49041
106	0.7632	1.06414	7.77365	1.81707	3.87701	69.1661	1.17081	23.3606		0.599508	1.70437	11.1988	1.7173	6.22445	65.1255	0.841277	22.6689		0.541897	12.7204	4.91388	67.8793	0.983424	18.0464	1.27184	2.01566
107	1.09619	1.01773	7.0158	1.51473	4.93931	55.4684	1.16612	21.788		0.85397	1.02051	8.24345	1.50282	6.40096	62.1496	1.10883	26.7808		0.624654	5.30681	4.98902	60.4357	0.801789	20.1599	1.21466	1.01574
108	0.912841	1.19698	8.11372	2.40486	4.7156	61.7485	1.55914	27.1105		*	*	*	*	*	*	*	*		0.627169	4.67838	4.77968	63.2818	0.841078	22.5029		1.55841
202	0.626102	0.98862	9.23169	1.34695	5.38912	64.0977	1.39466	25.7213		0.671755	1.64715	9.84287	1.64985	5.99007	44.3723	1.8413	20.0415		0.702456	4.75439	5.05806	72.8281	1.23572	22.3558	1.06504	1.2301
203	0.998191	*	5.54891	1.95728	3.41512	57.3513	1.36636	25.5144		0.694075	1.62057	6.2406	1.54606	5.46572	43.4602	2.39291	19.6044		0.73641	8.27345	7.12687	77.6139	1.1187	26.5535	1.53996	1.59094
204	0.674848	0.986517	7.95888	1.68791	5.29678	64.9406	1.64407	27.5169		0.923055	1.51312	10.4896	1.46746	5.71637	70.4368	1.20688	26.3492		0.555309	6.44818	4.84372	64.1416	0.826276	19.375	1.17713	1.38108
205	0.897091	1.03833	6.02107	1.83201	4.56974	54.8961	1.26645	22.7356		0.771874	1.27156	5.76542	1.43691	4.43598	53.2797	0.872127	23.6101		0.5143	4.00426	2.83894	73.7624	0.870862	25.2666	1.46227	1.61369
206	0.547822	1.24442	9.32758	1.12608	4.92899	72.5845	1.57632	29.6148		0.822483	1.59487	8.0018	2.05375	5.12495	65.8044	1.16162	30.1198		0.585706	5.7649	4.72279	66.7121	0.824877	22.4	1.50113	0.95277
207	1.02942	0.679663	7.30389	2.81153	5.63537	54.3247	2.01166	27.8241		0.605226	1.15137	10.4305	2.01111	7.53366	58.1856	0.597645	26.7349		0.562493	7.35957	5.73381	71.5061	0.816412	28.0527	1.41181	1.9846
208	0.460402	1.00613	11.2558	1.76325	5.80475	67.7464	1.66097	28.9322		0.524655	1.16161	10.2796	1.58888	6.26503	63.333	0.907884	25.9807		0.411609	7.46744	4.46541	54.466	0.753165	16.8967	1.35422	1.34529
209	0.517848	1.41149	10.5395	1.89305	1.42053	70.7731	1.75028	25.8935		0.619793	1.42451	12.1616	1.14643	5.68691	74.2871	0.958605	27.6762		0.581105	5.79273	5.76076	73.5435	0.910955	23.3868	1.63704	1.76036
210	0.478262	1.09002	10.0944	1.83933	6.91506	63.235	1.26437	29.5315		0.615444	1.4217	12.3306	1.43092	7.14179	67.6478	1.09492	32.3706		0.440557	7.44904	6.78884	75.6717	1.18555	31.4028	1.25692	1.45042
211	0.841317	1.56408	8.73348	1.96047	0.91617	63.8996	1.73717	33.1275		0.556001	1.05113	10.7595	2.15699	7.11499	48.6879	1.88047	24.8232		0.45789	7.485	6.66667	81.8585	1.20468	36.547	1.77554	1.87466
212	0.663332	1.09766	11.4035	1.96408	6.98793	62.9714	1.56946	35.1542		0.754177	2.49209	10.4088	2.07715	7.17505	39.8097	2.2064	21.8044		0.65927	9.27085	6.28092	75.8805	1.05226	28.3664	1.50423	1.5738
213	0.528031	1.52054	14.0693	2.20554	8.21082	72.4202	2.16138	28.8294		0.617302	1.474	9.20193	1.60232	5.5686	61.7689	0.841667	25.0451		0.494082	7.87199	4.13581	73.9675	0.718929	24.1418	1.66298	1.92858
301	0.435429	1.25633	16.8566	2.45532	8.11386	70.2098	1.30391	22.9641		0.550199	2.51721	13.7738	2.46989	8.00388	48.4537	2.30637	17.46		0.46807	12.9574	8.23462	76.3546	1.20826	19.7489	2.15986	1.94403
302	0.472022	1.33599	11.7112	1.49653	6.68896	61.0047	1.48616	24.0057		0.68359	1.89646	9.81024	1.97566	6.86677	40.9482	2.22868	23.3117		0.378555	11.1591	6.56722	63.8304	1.18386	18.3326	1.9682	1.47196
303	0.499424	1.17545	10.1941	2.29869	7.24612	66.6847	1.86713	30.5129		0.575805	1.86204	9.31539	2.20939	6.80707	45.542	2.42505	21.0982		0.492932	8.03491	4.89657	78.1831	1.38987	24.8585	1.81909	2.14772
304	0.628716	1.1178	9.10518	1.86069	1.11283	71.5424	1.87252	34.3424		0.656659	0.932842	6.38687	1.52271	5.006	60.3861	0.84823	28.7037		0.618783	4.68046	5.06803	73.0177	1.35997	30.0512	0.985114	1.42903
306	0.518005	1.18666	10.1233	2.10458	0.795107	65.7003	1.79439	31.0515		0.70568	1.16153	8.2784	1.50495	6.14438	71.6635	1.10113	35.2829		0.516792	5.69796	4.50494	56.5047	0.989676	18.9979	1.0998	1.10108
308	*	*	*	*	*	*	*	*		0.807529	*	9.31674	1.72725	6.12468	66.1356	1.05956	26.3859		0.51503	11.2053	4.38398	77.6262	*	23.5688	1.06271	1.70682
309	0.623994	1.07003	5.57922	0.962533	3.72981	65.2406	1.6797	25.9836		0.663145	1.77987	7.12864	1.27662	3.97709	46.4011	2.11334	18.807		*	*	*	*	*	*	*	*
310	0.843956	0.775598	6.66701	2.21428	5.68948	56.5802	1.46982	25.5516		0.629978	1.775	8.08644	1.67463	6.1299	45.3322	2.19392	21.5796		0.503932	11.1071	4.91528	70.4066	0.791806	21.4606	0.954134	2.03738
311	0.940909	1.22479	7.07772	2.37299	3.37927	65.6127	1.80958	23.0635		*	*	*	*	*	*	*	*		0.51248	6.59456	6.06651	66.4033	0.854134	18.0977	1.86166	1.39136
312	0.483312	1.47148	14.1156	2.81317	6.44804	77.3456	1.49474	26.1162		0.576787	1.12807	11.0205	1.87433	6.5601	67.4606	0.619158	26.4218		0.432037	7.31012	6.24145	66.0501	0.919902	19.447	*	1.52973
313	0.770832	1.24677	6.46232	1.53819	4.63281	70.2775	1.55691	32.5843		0.965123	1.14975	5.0451	1.44016	4.39803	49.3089	0.473105	23.5112		0.816031	2.93696	4.32313	52.6055	0.955684	17.3725	1.40915	1.1517
315	0.488141	1.1705	10.8874	1.5296	6.75067	65.5273	1.59017	28.4947		0.525479	2.10761	8.37237	1.56886	6.09199	41.5112	2.26972	19.6791		0.413602	6.87002	5.33568	56.0788	0.789941	20.1054	1.16119	1.19337
316	0.729978	1.01842	5.54963	1.94834	2.93926	51.5417	1.72091	22.7167		0.835866	*	6.03883	1.40915	2.90384	51.5656		27.0008		0.747725	3.61256	2.79081	66.7157	0.883573	28.5791	1.28231	1.50357
318	0.751789	1.09798	6.13783	1.65701	4.23483	71.5062	1.63834	24.3744		0.686364	1.81523	7.24077	1.50928	4.9357	56.1779	2.40519	20.5598		0.767611	4.82591	4.27542	76.5821	0.973255	20.9322	2.38889	1.32178
401	0.793164		6.16767	1.50387	3.89994	67.9612	1.30407	25.0164		0.730348	1.6143	7.72419	1.75113	5.3821	57.2635	2.11053	19.9637		0.698337	3.40111	3.98166	64.8447	0.885563	16.4563	0.995755	1.08823
402	0.783675	1.45325	8.75921	1.7718	5.16396	53.4428	1.3852	24.4781		*	*	*	*	*	*	*	*		0.554134	6.99773	5.39756	53.4431	1.023	17.6627	2.12557	1.11681
403	0.707377	1.53611	10.4244	2.56208	5.98649	63.3407	1.80657	27.233		0.484432	2.15718	11.365	1.88355	7.8601	56.5019	2.42178	25.2041		0.440492	14.8558	6.44523	76.0065	0.913853	24.8004	1.49582	2.25022
405	0.490707	0.937709	8.45869	1.56462	5.57046	64.2751	1.53159	20.7201		0.499341	2.20359	12.7219	1.65723	6.49427	52.649	1.81218	14.3073		0.571729	4.71067	4.08877	67.3797	0.7233	16.0605	0.925813	1.00542
406	1.12881	1.26784	8.14671	2.5013	3.64011	64.6908	2.0381	23.6838		0.572827	2.32082	8.54929	1.76693	6.09532	47.9257	2.27421	18.7417		0.589794	9.20472	4.84125	77.2857	1.1737	24.4905	1.58992	2.39066
407	0.592883	1.03989	9.7083	1.896	6.16495	72.5078	1.94558	29.7206		0.559958	1.9931	12.7263	2.3182	7.87601	62.9714	2.8181	25.9622		0.534678	7.6407	5.87611	74.858	1.18147	22.2973	1.86447	1.71567
409	0.70039	1.0291	6.11942	1.54566	4.60143	52.2327	1.66108	29.576		0.669611	1.64757	9.00441	2.39646	6.43883	47.4633	2.42061	23.818		0.635263	4.49847	4.70509	63.1442	0.953346	24.6096	1.25354	1.78214
410	0.505289	0.936259	7.5243	1.43188	5.37004	68.3553	1.92098	30.985		0.632723	1.33497	8.51231	1.77248	6.5797	71.5609	0.839837	33.5802		0.459742	4.74442	5.08589	85.0297	0.734587	29.5625	1.88845	1.31529
411	0.873293	1.69283	6.68397	2.30313	4.26689	65.6728	2.22429	29.3892		0.429909	1.99916	7.05603	1.39592	5.83261	43.6556	1.8002	20.2911		0.725282	8.02703	4.72339	68.991	1.12193	20.286	1.05307	1.66152
412	0.525458	0.975286	7.63946	1.76372	5.64199	59.4038	1.35239	28.8646		0.582274	1.81734	11.9663	2.06471	7.76326	39.5947	1.8152	18.6404		0.431834	7.2306	6.22796	66.3722	0.75323	25.8371	1.51297	1.3873
413	1.01761	1.74379	5.39272	2.31715	4.14144	70.094	2.79706	34.6264		0.648857	2.54744	7.71768	1.49177	5.80515	48.7066	2.40204	23.5309		*	*	*	*	*	*	*	*
414	0.499401	0.918196	5.80949	2.21903	4.59557	65.825	1.76868	33.593		0.877809	1.29239	5.76676	1.56715	5.10611	70.6062	0.983538	35.7693		0.554092	5.00733	5.16026	75.5433	0.835851	30.621	1.79109	1.90468
416	0.804186		5.3085	1.4543	3.33219	53.3566	1.56556	25.7936		*	*	*	*	*	*	*	*		0.45061	4.68782	4.10059	54.6953	0.493113	22.7353	1.08966	0.872034
417	0.719705	1.08868	6.92445	2.47254	4.41305	60.7487	1.95934	26.2224		*	*	*	*	*	*	*	*		0.436584	7.75855	5.61154	58.0083	0.856164	20.3846	1.72259	1.4447
418	0.502516	1.29444	13.517	1.79384	7.8906	71.3876	1.75269	33.6871		0.602932	1.34107	15.431	2.11698	8.12883	69.8422	0.717769	32.3461		0.389084	11.4024	7.36756	72.2713	1.17167	24.1386	2.01985	1.61498
419	0.568255	1.21053	11.9931	2.66026	7.47568	68.1451	1.39659	25.5227		0.808524	1.6905	14.3405	1.17395	9.06619	78.3987	1.36166	31.4546		0.616686	8.11913	6.37866	72.5439	1.00594	20.314	1.68946	2.09035
501	1.17642	1.1717	4.73958	2.00213	2.77032	66.741	1.9868	27.4937		0.78349	1.63441	5.5685	1.42661	4.66813	49.9276	2.12224	24.8064		0.917874	2.51084	3.58282	61.0202	0.880248	23.1894	*	1.15223
502	0.612139	1.22184	6.73414	2.01196	4.91607	65.5166	2.24074	36.1133		0.501466	1.85212	9.68924	1.74195	7.08569	50.0058	2.19887	27.3691		*	*	*	*	*	*	*	*
504	0.851548	1.32805	8.12549	1.02615	4.37217	69.9648	1.74948	25.7913		0.692127	1.10986	5.96266	0.987758	4.08678	45.854	0.663763	16.9246		0.972156	4.94822	2.75698	70.1714	1.07569	21.0685	1.53574	1.18181
505	1.0346	1.08621	5.86508	1.7525	3.27803	62.3141	1.86112	26.949		1.1034	1.25183	5.59852	1.40059	4.50304	57.2605	0.954323	23.7009		0.856111	9.33954	4.97897	68.1239	0.955701	22.9085	1.31145	1.85447
506	0.872022	1.4629	7.8524	1.84827	4.79757	66.518	1.64238	26.0093		0.605127	2.11141	9.35267	1.60073	6.15864	43.7584	1.89701	18.5387		0.452345	7.55907	5.51581	73.8194	0.495084	23.5361	1.9203	1.19769
507	0.511441	1.13136	12.3826	2.00904	7.52991	69.2603	1.55845	31.3475		0.609272	1.78017	12.869	2.12766	7.73644	44.3954	1.75524	21.3619		0.58503	7.82389	6.79343	72.5757	1.07143	25.6383	1.68716	1.53989
508	0.627194	1.23883	8.49081	1.35913	5.40366	63.5272	1.62703	24.6843		0.584823	1.80409	7.17224	1.3681	4.88522	45.2611	2.01268	20.6737		0.508423	10.1916	5.02692	66.0771	0.561747	26.4046	1.18722	1.68618
509	0.632218	1.17442	6.52916	1.75281	5.21181	68.3643	1.77327	33.6768		0.804672	1.93872	6.70894	2.10815	6.30404	51.4129	2.66995	26.5991		0.613571	4.77858	6.01426	60.3027	1.04188	25.2964	1.74087	1.6501
510	0.478497	1.08055	9.10833	1.58531	5.36482	65.4375	1.41561	32.4656		0.612274	1.26537	7.21729	1.52046	4.40076	46.6587	1.5985	23.3718		0.543891	5.86964	4.88597	65.2295	0.982485	24.6863	1.6295	1.48656
511	0.692628	1.15367	8.62613	2.41997	7.02438	75.9859	1.96021	34.4158		0.603181	1.47997	11.2682	4.25671	7.1844	72.7955	0.822502	29.2724		0.592986	7.00621	6.91815	72.4786	1.04998	24.4105	0.626326	1.99494
512	1.57391	1.2581	5.13945	1.48308	3.03425	64.8558	2.48143	33.7755		0.939961	2.22941	6.01498	1.39564	4.63071	45.0537	2.32517	24.1401		*	*	*	*	*	*	*	*
513	0.487538	0.989763	10.3969	1.41945	6.85389	60.95	1.8162	24.8141		0.520554	1.27723	8.9726	1.58528	6.14769	40.3846	1.97147	18.5324		0.562044	6.94505	5.70397	60.5947	1.46132	19.4608	1.34775	1.65586
514	0.700509	1.04513	4.81238	1.86679	3.21991	65.9871	2.35977	29.8899		0.577315	2.01099	5.99244	1.52256	4.42631	51.4615	2.18451	24.749		0.47805	5.38403	5.04863	71.2909	1.36754	26.6481	2.00957	1.55267
515	0.564399	1.03174	7.62851	2.29941	5.56787	63.7352	1.65658	32.9091		0.461575	1.92544	10.5328	1.7467	7.65903	42.803	1.82394	20.7311		0.507339	9.08505	7.15007	64.0082	1.2481	25.4622	1.70138	1.56336
516	0.806741	1.11266	7.83828	1.85606	4.46567	72.7357	1.92613	32.6166		1.1547	1.47789	6.18733	1.57593	4.82238	46.8697	0.754289	20.7229		0.602115	5.08821	4.0591	75.2732	0.737352	28.1157	1.42332	1.25086
517	0.706229	1.2133	9.60628	1.5619	7.02774	66.7328	2.39776	35.1418		0.591619		10.2337	1.91306	6.40753	62.8386		35.1205		0.586501	5.76622	6.49778	60.2542	0.955597	26.7478	2.30454	1.44539
518	1.06813	0.95679	5.67512	1.35844	3.01693	71.916	2.42028	30.1211		0.591404	1.83407	6.68941	1.47804	4.9425	36.5571	2.02537	17.308		0.559373	5.16109	4.94167	67.8157	1.07901	24.0316	1.50851	1.41286
519	0.638391	1.40468	11.575	2.26769	7.89417	69.767	2.4172	38.272		0.53189	0.895103	7.00252	1.27032	5.58465	58.483	0.245617	32.3202		0.631421	4.9699	5.71587	69.8296	1.52036	33.4462	1.73857	1.89212
520	1.54931	0.811005	4.90266	1.92492	3.16003	69.3802	2.1633	31.3902		*	*	*	*	*	*	*	*		0.777913	5.33646	5.33896	63.7341	0.866262	24.3002	2.13574	1.26978
521	0.474393	1.19085	8.53773	1.7124	5.74424	56.6466	1.69707	25.2973		0.637293	1.09277	10.1626	1.58674	5.65278	65.3546	0.551083	31.5336		0.400568	6.22807	5.13085	57.9659	0.877335	17.4449	1.47237	1.65678
601	1.08647	1.15453	6.83424	2.65554	3.77925	70.1565	2.41737	28.2385		*	*	*	*	*	*	*	*		0.382448	12.015	5.11497	78.2452	0.833251	24.066	1.22367	2.1667
602	0.896227	1.20012	5.1074	1.69635	3.40089	69.0551	1.80191	29.2244		0.737118	1.0976	6.60792	1.30971	4.65931	57.7583	*	27.5242		*	*	*	*	*	*	*	*
603	0.697397	1.71445	11.2145	2.11665	4.68483	72.6318	1.56348	22.2145		0.5942	1.56852	11.822	1.90894	6.95628	67.0052	0.80101	25.507		0.497219	12.7419	5.29736	74.2666	0.854758	19.3904	2.88605	2.02495
604	0.655316	1.79302	11.9723	1.67533	7.19972	66.1774	1.903	33.1886		0.691941	1.98081	10.9168	2.15312	6.70431	53.014	0.643061	26.7115		0.51189	10.1477	7.15773	62.6626	0.890773	22.6233	2.2532	1.18846
605	0.858029	1.2536	8.4195	3.0555	6.749	82.6913	2.2932	35.0205		0.499092	2.43624	11.808	2.11606	8.11491	53.9566	2.18607	21.3338		0.572031	11.4449	5.56717	83.6662	1.13609	25.3797	1.38116	2.58881
606	0.429974	1.39598	9.91473	1.37018	6.97885	61.7927	1.23506	29.6997		0.538404	1.73966	10.7953	1.59488	6.70581	42.0836	1.56406	21.4839		0.434485	7.80012	6.33786	64.9422	1.00451	24.0162	2.30147	1.20586
607	0.331328	1.18434	10.7291	2.44719	7.95379	62.3342	1.86519	33.6731		0.40012	1.59388	14.1877	2.00572	8.68554	59.8137	0.683659	30.3157		0.694601	8.46576	4.36331	64.6751	0.845763	29.6036	2.083	2.37064
608	1.00626	2.39526	9.01091	2.81333	5.02256	77.5588	2.46157	31.2017		0.674045	1.54388	8.30443	1.82559	4.48668	65.2485	0.675735	26.0843		0.577299	8.44886	6.08693	74.7942	1.31071	24.6892	2.64058	1.43023
609	0.70082	1.71624	9.23166	4.75726	4.54953	72.6431	2.11603	27.894		0.658119	1.86533	10.9963	2.48235	6.47451	56.8829	0.791283	23.4992		0.832552	6.71612	5.705	70.8896	1.492	24.3741	1.79375	1.79973
610	0.498396	1.00857	10.1293	1.92195	6.19333	72.5526	1.28659	28.1848		0.549349	1.56688	12.8669	1.18026	6.69484	66.4219	0.602568	23.7764		0.71434	6.21855	3.28079	72.3936	0.522057	21.3518	1.77532	1.90732
611	0.613026	0.634896	7.78475	1.81137	5.84908	58.8813	1.72148	28.4352		0.500658	1.10594	10.9323	1.9775	6.50459	58.9191	0.640643	26.1809		0.942151	7.575	4.34675	71.2251	2.09336	26.3593	2.12815	2.36949
612	*	*	*	*	*	*	*	*		*	*	*	*	*	*	*	*		0.513048	9.1776	4.65416	63.3016	0.754286	22.9949	1.12042	1.82374
613	0.675024	1.22592	8.41461	1.70816	4.75564	70.5459	1.58851	25.1297		0.784091	1.8416	9.9624	1.99135	5.43177	66.2912	0.984338	24.5016		1.35899	4.98628	4.64751	74.6802	2.85214	22.2881	1.99887	1.84091
614	0.64399	1.08438	4.41287	1.61937	3.15983	64.6166	2.07072	29.4929		0.519941	1.86859	6.90836	1.47877	5.66031	44.5253	2.09157	21.8142		0.496433	4.55069	4.80958	64.138	1.04781	24.5232	1.38424	1.25906
615	0.889188	1.08166	7.48769	1.72895	4.13767	81.7006	2.11223	29.3113		*	*	*	*	*	*	*	*		0.727426	7.88023	3.43779	62.4857	0.819695	21.4361	0.927947	1.29148
617	0.92818	1.2603	6.9125	2.17445	4.18503	58.0938	1.88737	28.6695		*	*	*	*	*	*	*	*		1.6211	4.12125	4.95492	68.0613	3.1565	31.9908	1.51966	1.77478
618	0.609356	1.07561	9.14299	1.12884	5.5038	60.1132	1.29719	25.2448		0.667227	1.17293	9.32783	1.03282	4.48172	62.3682	0.638607	24.8435		0.679086	4.87163	4.42257	56.5946	0.934046	21.5131	1.01853	0.936111
620	0.51604	1.12167	7.74502	1.37964	6.24356	70.9621	1.76212	32.9028		0.918012	1.2952	7.69122	0.901978	6.09931	62.3267	1.1318	28.7753		0.582894	6.57384	5.76904	63.4566	0.940665	20.2537	0.575714	1.30547
621	0.875441	1.50794	6.31666	2.28038	5.88707	67.873	1.60659	32.6241		0.691273	1.69378	10.5022	1.4287	6.62147	73.9044	0.894768	32.02		0.565976	6.20828	3.72714	74.3932	0.887352	26.3646	1.83131	1.76669
701	1.22266	0.979155	6.95641	2.02591	3.62459	53.3289	1.31389	28.7337		0.474377	2.11394	7.41801	1.64615	5.971	49.0005	2.34171	23.7238		0.934696	1.03553	5.06744	68.2761	1.58366	30.8342	1.91241	1.8171
702	0.628231	1.01532	11.9766	3.47183	10.5942	70.9634	2.16387	41.5827		0.474628	1.1231	13.4832	1.55155	7.79118	68.2372	0.299852	29.1673		1.17805	4.38149	5.58364	67.935	2.20007	29.8236	1.36461	2.44615
703	0.502865	1.25929	8.24614	1.23486	1.18124	75.8073	1.66268	30.8317		0.590843	1.72658	10.1813	2.0515	5.39677	68.2962	0.854216	27.1337		0.996223	5.45135	2.69437	71.1721	1.28233	26.3453	1.92382	1.80605
704	1.56944	1.05479	4.62083	1.5281	2.22246	46.7468	1.0051	23.9051		0.69053		4.99762	1.36827	4.4683	62.353	0.696194	30.2535		1.15945	4.05086	2.29374	51.7869	0.746129	20.5854	1.15202	1.09061
705	0.478043	0.953461	9.31436	1.50676	6.91224	72.2415	1.51257	35.7141		0.536557	1.41762	13.1924	2.28055	7.29551	61.5035	0.464511	28.3807		0.488745	10.95	7.82952	80.0456	1.1045	33.2743	2.33266	2.40931
706	0.447647	1.42044	13.6684	1.95047	8.18989	67.6671	1.5306	28.4267		0.407655	1.70602	16.5368	1.32502	9.16294	62.7664	0.811514	24.3502		0.433709	9.14843	7.01411	75.1824	1.30248	23.961	1.53196	1.31922
707	1.41776	0.974276	6.00586	1.33946	2.688	48.559	0.845958	23.2606		0.559339		6.86767	1.60656	5.51478	58.8531	0.757034	25.0115		0.70444	7.18291	4.73202	61.5267	0.789686	22.1347	1.77726	1.02598
708	0.50485	1.15156	10.0658	1.66225	6.19109	71.8246	1.9427	35.9828		0.473488		11.7285	1.57896	6.86067	66.8809	0.723738	29.3832		0.612285	8.64572	5.41301	70.3004	0.859471	29.535	2.46434	1.36909
709	0.574562	0.976741	10.6459	1.56551	7.2243	64.7099	1.51521	27.8265		0.371956	1.72813	8.67286	1.46227	6.55473	35.649	1.69626	15.7112		0.423006	7.93147	6.36565	65.5465	0.725839	20.4628	0.858193	1.36194
710	1.24988	1.20063	7.60461	1.95829	4.68311	53.0721	1.36397	24.3605		0.565289	2.23773	9.75204	1.60736	6.89203	50.6951	2.08974	21.579		0.662571	9.45808	6.5947	71.3683	1.16176	21.6086	2.34072	1.43765
711	0.49378	1.67665	8.58083	1.9312	6.35905	63.8527	1.86617	30.7828		0.799897	1.36525	10.318	1.37855	6.66848	68.4241	0.575294	31.4617		0.4795	4.59968	4.60586	73.7858	0.67814	27.8527	2.09553	1.26644
712	0.492633	1.20483	11.4718	1.65142	6.46651	67.3369	1.70339	25.9696		0.56694	1.43684	15.0475	2.30553	7.59555	63.2637	0.731482	24.4748		0.495789	7.24213	6.1925	77.3264	1.11251	27.8382	1.51485	1.25891
713	0.6551	1.36355	12.463	4.04552	5.21553	71.4786	1.28715	23.5716		0.656884	1.93051	10.7256	2.3822	6.39288	58.5239	1.03694	21.2809		0.532951	6.55999	5.67544	69.6168	1.09191	19.1762	1.41371	1.52399
715	0.435074	1.20266	15.5988	1.82327	8.09208	70.1964	1.80541	29.3544		0.507176	2.63363	16.1963	2.07537	8.87108	48.9568	2.65662	22.9071		0.463496	10.576	6.32957	73.854	1.69329	26.4533	1.76912	1.54985
716	1.2003	1.20808	6.29603	1.75029	3.83399	45.6386	0.829341	20.9924		*	*	*	*	*	*	*	*		0.459446	10.5294	5.16961	68.2066	0.812997	20.7249	1.22724	1.92085
717	1.22154	1.26083	6.22875	1.52885	3.64493	49.1521	1.09878	26.8381		*	*	*	*	*	*	*	*		0.693779	6.13318	3.0335	69.86	0.656066	27.2121	1.4139	1.60904
718	0.458754	1.15811	10.2658	0.994736	4.63192	60.4216	1.50191	22.2408		0.550574	*	10.5901	1.53709	4.94155	60.0901	0.908448	24.7114
719	0.995066	1.08082	7.57236	1.54635	3.71643	64.4916	0.791814	29.3168		0.762505	1.22986	9.14173	1.90015	6.5039	71.0209	0.863894	34.3998		0.810572	6.1528	5.00965	74.0106	1.19958	27.5088	1.49327	1.31854
720	0.448162	0.96013	9.05578	1.53626	6.51805	70.7714	1.68499	33.1552		0.447019	1.52909	11.1863	2.03617	7.21898	59.0763	0.800419	26.0903		0.761005	4.51107	5.49014	72.1206	2.63251	27.5395	1.49417	1.53189
801	0.910675	0.972935	6.9877	2.42902	6.3015	68.1077	2.48082	29.2606		0.662787	1.98833	9.27336	1.56414	6.67838	43.1356	2.34674	19.1597		*	*	*	*	*	*	*	*
802	1.47254		5.06363	1.28438	1.90774	53.8578	1.07495	25.328		*	*	*	*	*	*	*	*		*	*	*	*	*	*	*	*
803	0.693496	1.0674	6.34933	2.09023	4.13329	67.9024	2.09407	30.1616		0.63977		8.43494	1.69332	5.83115	66.2896	0.788859	30.4432		0.550992	0.604405	5.05342	72.2006	1.18462	26.2572	1.48194	1.64053
804	0.783003	1.13245	7.50216	1.99792	4.84527	70.3464	1.92904	27.83		*	*	*	*	*	*	*	*		0.735348	4.79252	4.45363	76.5072	0.945632	25.3537	1.40281	1.24664
805	1.11878	1.26921	3.98903	1.53161	2.82829	54.1212	1.39696	26.2504		1.41676	1.49508	4.80096	0.899066	4.62203	48.9922	0.80177	22.1668
806	0.680911	1.73818	8.808	2.24766	5.4939	67.5694	1.75863	30.1226		*	*	*	*	*	*	*	*		0.483102	6.69199	5.62895	66.9332	1.23411	25.0661	2.07313	1.4832
807	0.649935	1.73685	12.5117	6.80403	4.70504	76.1579	1.4568	28.2686		*	*	*	*	*	*	*	*
808	0.512373	0.947888	7.33588	1.64151	4.34076	74.3557	1.80509	29.0633		*	*	*	*	*	*	*	*		0.904002	4.09401	4.32072	75.3534	1.37562	24.4944	1.23752	1.47403
809	0.590171	1.67495	10.1042	1.94322	4.7528	79.8282	2.00676	29.2341		*	*	*	*	*	*	*	*		*	*	*	*	*	*	*	*
811	0.444883	1.32861	13.0173	2.1978	8.35021	72.0476	1.97489	34.4573		*	*	*	*	*	*	*	*		*	*	*	*	*	*	*	*
812	0.422777	1.92968	11.3092	2.20727	8.60931	70.0571	0.408728	33.6175		0.433425		10.7173	1.73373	6.09696	58.047	0.798479	25.4432		0.402021	6.05219	5.34199	58.8277	0.906662	20.6444	0.442134	1.38609
813	0.495852	1.31908	8.87869	1.60181	4.24248	76.3844	1.57019	23.9063		0.680185	2.25158	6.60987	1.47488	4.80893	43.1056	2.24293	18.4931
815	0.838403	1.33004	4.6616	1.42201	3.8296	52.6575	1.24156	21.5649		0.64173	1.91511	5.36289	1.52249	4.42109	46.0466	2.56821	20.5671		0.671815	2.94318	3.64645	70.6196	1.04882	24.6339	1.49448	0.985887
816	0.854966	1.33752	4.22851	1.64763	3.66844	52.8733	1.28642	24.5025		0.632044	1.67069	6.23941	1.49716	5.4825	51.548	2.1551	22.9182		0.912342	0.741436	3.93569	64.7699	1.61439	25.741	1.53045	1.34393
817	0.397166	1.33345	15.3385	2.10804	10.0248	65.9844	1.9525	30.1624		0.537128	1.02175	10.4334	1.36983	7.78679	58.1982	0.709843	26.6355		0.452574	6.90064	6.37699	56.5076	0.938815	23.283	1.18889	1.5281
818	0.568357	1.65983	8.68258	2.1867	5.34672	81.652	1.70136	27.8074		0.643512	1.88306	8.48129	1.88755	5.96849	52.7625	0.938065	22.1466		*	*	*	*	*	*	*	*
819	0.550204	1.00232	8.72825	1.74726	5.6458	66.0231	1.8495	29.8889		0.800876	1.54469	7.63332	1.74003	5.06174	60.9588	0.962475	25.366		0.352655	7.37188	5.32738	58.3876	0.745903	16.96	1.67439	1.29661
901	0.871832	0.889332	6.23554	5.46369	2.85353	66.1948	1.96354	24.1634		0.808309	1.28069	5.87471	1.8362	4.25385	61.6443	0.698799	24.4066		*	*	*	*	*	*	*	*
902	0.748101	1.62026	9.23929	5.03192	3.73689	67.7608	1.26342	30.1925		1.06243	1.46046	6.04796	1.61267	4.58684	54.8612	0.863531	26.0462		0.680867	5.01879	4.13751	61.3499	0.822488	20.08	0.923892	0.857118
903	0.623972	1.52346	6.98243	1.83709	4.20243	64.8972	1.09883	28.4991		0.781349	1.72614	8.0233	2.27715	5.53851	58.6148	0.952866	26.2326		0.700969	5.42318	4.95148	62.8007	1.22279	22.5329	1.86255	1.33398
904	0.662906	1.08463	6.7713	0.934704	4.55818	64.8005	1.46543	24.5816		0.892632	0.990597	6.52664	1.36738	4.44716	65.0198	0.88499	24.8908		0.799716	5.09941	4.56283	67.1015	1.1271	21.6947	1.31471	1.0713
905	0.748421	1.29194	7.83207	1.63211	4.56281	53.5242	1.18794	18.6776		*	*	*	*	*	*	*	*		0.632888	8.2696	5.98188	71.582	1.55393	19.9559	1.67972	1.62861
906	0.701296	1.60837	5.15587	5.72158	3.60747	59.4308	1.21992	29.6675		0.985141	1.5785	6.78903	1.20173	6.36556	53.6863	0.752465	24.9612		0.463871	10.2103	5.62965	69.6347	0.80721	23.9007	1.33135	1.81966
907	0.864955	0.911336	4.66209	8.54352	1.64989	72.5679	1.25178	30.0112		*	*	*	*	*	*	*	*		0.826344	5.12569	3.13371	63.3988	0.840594	22.1407	0.896386	1.24755
908	1.00647	0.965174	4.36851	7.10073	2.89861	61.443	1.46975	27.5889		*	*	*	*	*	*	*	*		0.608377	3.17153	4.34579	65.9132	1.1053	21.6998	1.20634	1.40595
909	0.849752	0.94175	5.04087	9.97475	2.3479	61.7328	1.57237	28.5402		*	*	*	*	*	*	*	*		0.676462	5.34456	5.29594	66.4785	1.08177	25.1954	1.29341	1.42849
910	0.548415	1.7575	10.0708	5.81375	5.32064	68.8312	1.32962	27.412		0.720111	1.18559	9.06017	1.48591	7.0117	60.109	0.608292	26.3995		0.844713	6.70548	5.36085	69.7698	1.50369	24.7295	1.75699	1.31539
911	0.485763	1.37615	10.2223	2.19338	7.09081	85.2287	1.63048	28.7807		*	*	*	*	*	*	*	*		0.53924	9.59533	5.01374	73.4901	1.1781	20.987	1.32178	1.762
912	0.556177	1.36486	8.81771	1.93185	6.62636	63.2746	0.392677	28.1527		0.596491	1.51345	11.9642	1.98086	6.62678	64.3182	0.65549	25.886		0.475285	9.32384	6.99918	73.5444	1.30547	25.4884	1.74188	1.46297
913	0.589492	1.44752	9.2002	5.67136	4.38886	61.7329	1.52426	27.3783		1.20372	1.80395	8.97922	1.30928	5.31876	61.4806	1.06592	25.1962		0.918304	4.5398	4.50535	62.1043	1.22153	24.8605	1.32025	1.30446
914	0.814264	1.53253	9.21514	3.24257	3.33367	73.2326	1.78056	27.4614		0.994388	1.33771	7.22869	1.69145	4.42866	59.7371	0.936087	22.1063		0.545407	6.80136	4.59507	80.4906	0.914029	25.4447	1.89522	1.41299
915	0.710162	1.44105	8.42164	8.00294	3.9935	72.4432	1.59236	33.1084		*	*	*	*	*	*	*	*		0.557667	5.91142	5.21771	59.6881	1.01358	23.5336	1.50319	1.22512
916	0.650671	1.03885	5.96872	6.63574	3.33277	68.0015	1.69282	35.3087		0.518757	1.1001	7.94603	1.60581	5.2899	65.6126	0.476029	29.9919		0.591506	2.90969	3.72483	63.9327	0.874357	28.6198	1.11894	0.952943
917	0.477773	1.18813	8.61565	5.65445	4.2126	76.4213	1.60611	36.0414		0.888713	1.52244	7.56935	1.809	5.19677	56.7908	0.969132	23.0218		*	*	*	*	*	*	*	*
918	0.559926	1.27078	8.86456	3.42372	5.0215	58.7826	1.05757	35.0312		0.58686		10.7284	1.28422	6.885	57.3423	0.25625	35.1335		0.819013	6.09515	3.5132	68.6659	1.10022	29.8585	1.45663	1.68769
919	0.493068	1.17368	11.4069	2.76727	3.92127	69.483	1.1303	25.4058		0.632644	1.14767	9.87186	1.36609	4.45762	57.3949	0.42349	20.8208		0.565027	9.48806	3.80726	73.3244	1.15733	20.555	1.05664	1.33761
920	0.759435	0.746944	4.64436	6.84587	2.47598	58.9646	1.202	32.4884		1.17121	1.38057	3.78626	1.04154	4.28253	45.1827	0.747718	23.9634		0.435978	5.34664	4.2362	56.237		24.4762		1.28902
1001	0.424522	0.991816	11.9858	1.35944	6.07097	65.6974	1.39969	24.1744		0.484454	1.36282	12.0966	2.88219	6.86183	55.1331	0.437475	24.5934		*	*	*	*	*	*	*	*
1002	0.789641	1.12078	6.40652	0.946548	3.383	62.8375	1.49527	26.5823		0.749705	1.39754	8.89042	4.36773	4.59649	60.5366	0.519229	24.4164		0.785039	3.7556	3.79587	58.3111	0.992534	18.5456	1.2558	0.864882
1003	0.743499	0.65305	6.65477	7.36654	3.48346	54.411	1.08994	23.4354		0.723126	0.91665	6.63874	0.866749	4.45569	54.7487	0.365665	24.9991		0.794645	4.84527	4.60761	54.5392	0.945394	18.098	1.38512	1.68473
1004	0.847298	1.44546	5.95378	5.1348	2.57127	60.0706	1.67849	24.0187		*	*	*	*	*	*	*	*		*	*	*	*	*	*	*	*
1005	0.778068	1.24195	7.44638	1.5719	5.03963	61.1152	1.60452	26.4638		0.620778	1.2107	9.21757	2.73565	6.31278	56.3742	0.356673	23.4754		0.677202	0.695387	5.09382	65.7317	1.35089	20.4538	1.32986	1.47016
1006	0.786782	1.56044	8.35567	4.35387	3.40649	71.7638	1.37729	29.2639		1.26529	1.68054	6.67299	0.703554	5.084	54.6627	1.05338	22.3489		0.834693	6.19585	4.48187	72.679	0.828803	27.7546		1.54725
1007	0.922209	1.04031	5.64456	4.77339	2.57085	58.8809	1.34899	26.6137		0.800847	1.04496	6.63377	1.46528	3.61217	60.4563	0.467287	27.907		0.963291	3.24329	2.2446	63.5507	1.13521	21.9707	1.41075	1.38267
1008	0.61928		6.97011	1.72409	3.30952	61.8942	1.18999	24.5497		0.533762		6.41161	1.69018	3.70531	64.6588		25.0934		0.607921	4.93456	4.08618	51.5739	0.89032	15.9909	1.45488	1.05419
1009	0.695493	0.533204	6.68422	2.69801	3.93351	56.3624	1.59536	24.2045		0.659511	1.25168	7.76774	1.63651	4.66438	57.2168	0.530459	23.9957		0.556201	4.67942	4.27048	54.9265	0.923962	18.6002	0.989032	1.20884
1010	0.69423	1.10232	6.51837	1.15225	3.97773	68.6096	1.5648	29.2504		1.13574	1.05157	5.40706	1.61789	5.17282	62.863	1.12262	32.8		0.73705	5.64723	4.33391	67.0233	0.794505	24.5336	1.58594	1.24314
1011	0.482483	1.35782	13.3383	5.30018	5.53981	67.264	1.59806	28.9273		0.527772	2.14069	12.2189	2.92304	8.61679	63.5321	0.819118	27.465		0.658839	5.92617	4.31793	60.7552	0.580035	23.9602	1.39965	1.71932
1012	0.846781	0.953681	6.5516	1.37376	3.05444	72.8992	1.72454	26.0597		0.941387	1.14194	4.88101	1.45838	3.05119	55.0033	0.830341	22.0057		0.604781	4.74108	4.27963	75.6452	0.842956	22.6551		1.49502
1013	0.585649	1.32067	8.95741	1.71209	4.53027	75.705	1.2371	31.1324		1.02724	1.35215	7.27233	1.94738	5.34423	74.3892	1.08875	30.4626		0.629586	6.02017	4.8517	67.7589	0.843195	21.817	1.41489	1.07914
1014	0.587012	1.02444	9.56801	1.58515	5.63782	62.1912	1.82103	25.8891		0.632167	1.18368	7.65059	1.62419	5.13074	52.7515	0.553748	22.4535		0.562766	7.50856	5.71924	60.8596	0.916855	17.3416	1.48578	1.39946
1015	*	*	*	*	*	*	*	*		*	*	*	*	*	*	*	*		0.404643	11.6398	5.70526	69.495	0.897666	21.4933	2.50214	2.12239
1017	0.447549	1.02513	11.6383	2.89093	5.9882	73.3007	1.35146	38.1182		0.472743	1.35025	11.502	2.11484	6.47264	66.4933	0.862807	27.9648		0.844683	5.93088	4.42016	58.6558	1.44449	26.6793	1.86131	1.39467
1018	0.769994	1.05969	6.2372	8.64184	2.66974	71.3725	1.22252	30.8483		0.439338	1.07907	6.43194	1.48635	4.75522	64.9039	0.403554	29.2552		0.550342	9.96052	4.77421	74.8229	1.06882	23.9078	1.14132	1.90965
1019	0.771653	1.56722	9.45042	5.89169	3.98109	63.9938	1.37544	27.407		0.558635	1.16939	9.42428	1.55633	5.59629	59.6694	0.504055	24.9088		0.733843	10.6065	4.74042	64.1204	0.634013	21.7717	0.871955	1.36422
1020	0.514547	1.32923	8.2898	1.81325	5.46112	77.4317	1.16706	33.5279		0.522296		5.37913	1.54939	4.34637	57.6911	0.433325	27.5233		0.881135	3.8004	3.68205	50.3575	1.09402	18.0594	2.20307	1.25331
1101	0.679194	1.03038	5.42448	1.4557	5.06867	55.2365	0.373152	29.5569		0.556447	1.34283	8.12458	2.2709	7.16073	54.9514	0.843546	30.0353		0.549537	8.66789	4.2532	77.2108	0.843381	24.8377	1.69897	1.91784
1102	0.564394	1.08122	7.36276	5.67231	4.19245	64.0712	1.09759	29.8479		*	*	*	*	*	*	*	*		0.4637	11.9588	5.96293	63.6752	0.923498	21.1964	1.03192	1.78594
1103	0.630155	1.38012	8.45465	4.90309	3.24665	72.0561	1.49517	28.3964		*	*	*	*	*	*	*	*		0.673905	8.64866	3.77105	64.853	0.781504	17.9789	0.910824	1.32306
1104	0.909064	0.937169	5.21198	4.71224	2.7299	64.2332	1.86716	24.032		*	*	*	*	*	*	*	*		0.795383	3.73127	4.10256	56.1523	1.33174	17.6623	1.75703	1.28911
1105	0.605989		4.60379	1.43737	2.83024	56.83	1.14173	29.9312		0.64783	0.763842	4.29736	1.32559	4.39069	60.4943	0.604064	29.8229		1.06068		2.36415	58.9421	0.443345	23.8576	1.36984	0.293271
1106	0.638961	1.50887	10.0713	5.58312	4.03696	68.5844	1.38892	29.4561		0.650623	0.919832	10.4856	1.5206	5.56501	71.0642	0.590504	28.3745		0.570489	9.31332	6.01613	76.5975	1.00257	24.3939	1.85198	1.57759
1107	0.538739	1.1269	9.29223	1.059	6.46774	71.1194	1.56275	32.193		0.481537	1.63312	10.9373	2.291	6.81607	65.6684	0.765146	27.9724		0.540703	7.41111	3.71128	66.4698	0.872063	20.4732	1.67394	1.24603
1108	0.477868	0.935948	9.87771	1.795	6.56589	64.5216	1.58269	29.7115		0.395689	1.9262	10.8018	1.7793	6.55176	40.8006	1.51273	17.5515		0.418703	8.61581	4.64528	73.2072	1.04281	25.1228	1.91319	2.04368
1109	0.522049	1.41897	10.6142	6.10725	5.00913	66.8375	1.30975	30.1123		0.998462	1.89448	8.56036	1.81388	6.08232	51.5471	1.1408	23.6736		0.473978	12.4012	5.30571	56.1189	0.662525	19.5476	0.944804	1.38471
1110	0.566903	0.719394	6.49394	3.82449	3.76373	67.0371	1.45633	26.3813		0.583355	1.2871	8.88594	0.937055	4.89113	69.1356	1.03965	24.3822		0.436646	5.56437	3.23818	72.3583	0.964995	20.6247	1.82721	1.60204
1112	0.579472	1.1543	4.81523	1.56774	3.6562	61.1583	1.21546	33.7348		1.13579	1.55275	6.0638	1.68338	5.06831	52.8402	0.937034	26.2579		0.54966	6.75118	4.12332	61.5866	0.809418	24.8418	0.965039	1.37448
1113	0.533917	1.60289	9.10759	2.08597	5.39028	64.1236	1.18245	27.7841		1.07439	1.66547	8.03123	0.700764	5.38116	56.1703	1.23567	24.0761		0.674046	9.85868	5.17946	64.9633	2.46395	22.0204	2.27214	2.29694
1115	0.627323	1.04146	6.76052	1.28005	5.89637	64.1253	2.11308	33.4839		0.608787	0.928333	5.74811	1.05135	4.7114	55.9768	0.71973	27.9685		0.548119	5.05201	3.83259	67.579	1.02942	26.1451	1.57127	1.65444
1116	0.681212	0.549691	4.84335	1.77114	4.05915	69.8359	1.68387	35.9342		0.765318	1.08504	6.31227	1.66214	4.21365	64.3862	1.11691	31.8014		0.673653	8.89715	4.09777	66.2585	0.681696	26.3945	0.809623	1.66587
1117	0.488171	1.0542	7.09671	1.45155	4.42907	68.0524	1.72373	28.1349		0.393222	1.14941	8.32483	2.09502	4.87145	70.2557	0.699803	27.0612		0.442603	4.07323	2.93387	64.6822	0.870591	23.4786	1.51532	1.59608
1118	0.752769	0.980469	9.0291	1.71431	4.72478	69.9274	2.17063	28.557		0.584067	1.35083	8.94339	2.20069	4.9843	61.1827	0.7976	25.6078		0.5096	7.87631	3.15237	72.6313	0.693034	25.5029	1.83093	2.01161
1120	0.822184	1.03154	7.53313	1.58903	3.80678	70.0512	2.07296	28.6718		0.564931	1.21277	6.82915	2.04231	4.04361	58.1047	0.576989	22.939		0.680436	6.11607	3.01526	74.133	0.982816	23.6718	1.44581	2.25348
1201	0.627463	0.91274	7.53193	1.18688	3.04795	61.4355	1.08771	22.0249		*	*	*	*	*	*	*	*		0.694581	9.62951	3.9536	69.5747	0.874089	24.1585	1.11571	1.71234
1203	0.47765	1.09829	11.0887	1.87433	6.7497	69.9652	1.56493	29.1528		0.41677	1.62679	12.7543	2.16844	7.12643	55.1331	0.467183	23.9899		0.401567	10.0127	5.47901	79.2455	1.18529	24.9312	2.07751	2.81373
1204	0.484596		9.97007	2.64637	4.55516	67.6641	1.18049	28.723											0.959471	6.87582	3.95676	65.6639	1.84481	24.1436	1.35696	1.80057
1206	0.617968	1.01853	9.62724	2.06992	6.22155	71.5079	2.05872	33.8117		0.582145	0.971105	9.47246	2.39283	6.09978	64.9886	0.600962	33.3765		0.353525	14.98	6.68218	82.6331	0.857995	25.394	1.09941	2.80337
1207	0.566705	1.75436	9.31552	2.11965	6.05627	64.0907	1.22605	28.2952		0.974229	1.99721	8.93659	1.50411	5.44919	59.1556	1.21086	27.2856		0.501046	9.24686	5.45697	80.5585	1.40307	28.0061	2.45678	2.3095
1208	0.49273	0.788418	9.4773	4.82625	6.62005	60.1524	1.46651	32.7558		0.480178	1.44185	9.77194	1.72359	6.89639	42.611	0.939303	23.0802		0.74485	6.58764	5.19209	59.1092	1.39921	27.4115	1.90872	2.00872
1209	*	*	*	*	*	*	*	*		*	*	*	*	*	*	*	*		0.757057	6.97569	3.11507	70.2762	0.838793	24.0709	0.90601	1.79855
1210	0.939094	1.06477	6.10058	8.26891	2.63528	57.4725	1.47385	24.7568		0.674489	1.20203	7.45845	1.53468	4.50138	55.437	0.586611	23.0523		0.772009	8.25305	3.71434	55.4772	0.769048	17.1847	1.02331	1.03559
1211	0.94067	1.11815	5.919	1.83471	4.52155	59.6653	0.71799	28.4988		0.574578	1.52954	12.3865	2.08864	7.87566	74.9006	0.777723	34.5238		0.583971	8.35657	5.00777	65.0587	0.821225	25.4255	1.15333	1.4988
1212	0.744844	1.54053	9.33483	4.02649	4.62787	69.2111	1.37022	32.9435		0.693472	1.31523	10.2731	1.81716	6.39712	67.0279	1.00864	31.9385		0.596431	9.55833	4.23309	63.6059	0.719789	22.2976	1.11898	1.51241
1213	0.688221	1.24272	6.38336	3.72617	4.1725	62.4775	1.59243	36.0416		0.511534	1.20825	10.6074	2.31052	8.12836	68.6369	0.62794	36.5913		0.716945	5.97765	5.62237	67.6648	1.74472	29.7295	1.59242	1.77505
1214	0.75408	1.41647	8.0025	6.70386	3.61819	73.6763	1.78901	38.1016		*	*	*	*	*	*	*	*		*	*	*	*	*	*	*	*
1215	0.904413	1.23973	7.53061	5.42254	3.0124	59.5805	1.47088	27.8756		0.483261	1.37648	8.01317	1.4146	4.88379	60.1187	0.530484	26.6748		*	*	*	*	*	*	*	*
1216	0.627596	0.960324	6.18133	1.82304	6.03816	52.9892	0.608924	26.977		0.446795	0.914538	10.678	0.746685	6.6917	70.7007	0.576621	31.2954		0.376531	6.16212	3.96869	63.7207	0.801153	25.351	1.34509	1.60638
1217	0.510545	0.883712	6.47485	6.77453	4.1324	63.9924	1.53097	28.0206		0.620471	1.60346	9.31831	2.23761	6.54292	62.4206	0.843411	28.9732		0.510836	5.35301	5.32056	60.0262	0.962574	21.6777	1.60779	1.46378
1219	0.363436	1.36482	9.16856	1.8458	8.09669	76.5445	1.83089	32.2854		1.0653	2.65806	14.2147	1.76445	9.12665	63.6831	1.23626	24.3402		0.364622	8.1669	4.91528	76.705	0.874681	25.5622	2.88042	2.61389
1220	0.621333	1.13708	9.30441	1.31101	6.66728	73.911	2.0665	26.5935		0.545209	1.21763	10.1069	1.79185	5.36839	67.0787	0.520359	25.9008		0.455685	6.98123	2.97262	75.8538	0.492113	20.7587	1.59891	1.50531
1301	0.610414	1.01467	6.20165	1.02689	4.46578	67.9914	1.43757	26.2761		0.4962	1.29799	7.45174	1.32053	3.70972	63.2689	0.593327	24.442		0.412544	12.288	5.82791	81.7475	1.1195	28.629	1.98013	2.534
1302	0.388688	0.790169	9.79274	3.88656	5.46629	61.4435	1.0451	27.6919		0.411605	1.38459	13.6393	1.75308	7.79535	56.9318	0.833708	24.6057		0.135987	15.7276	5.41329	75.5411		22.0279	0.544843	0.363163
1303	0.629947	0.969635	7.68832	1.4274	5.6026	71.9101	1.23234	30.5159		0.574184	1.47977	10.6017	2.12542	5.83316	77.8363	0.663625	29.9323		*	*	*	*	*	*	*	*
1304	0.378603	0.945052	9.74213	1.27838	5.24735	62.2297	1.07389	28.1453		0.521076	1.42724	11.6532	1.94382	7.78436	59.1973	0.944828	28.9731		0.384833	6.87606	4.13051	65.2312	0.91784	25.7401	1.80999	1.61858
1305	0.901053	1.21317	6.56744	3.65115	3.23701	68.3352	1.64589	34.4112		0.526744	1.08128	7.15537	1.47645	5.078	60.8968	0.744113	27.0534		0.497498	10.3114	5.56492	83.3566	1.30022	29.838	1.42384	1.79948
1306	0.831641	1.06017	5.9616	6.27273	2.41808	62.5882	1.66913	27.2067		*	*	*	*	*	*	*	*		*	*	*	*	*	*	*	*
1307	0.661741	1.73178	9.94715	5.71757	4.57363	78.3299	1.40978	33.2178		0.56646	1.36101	10.4149	1.87195	6.66072	61.3152	0.995821	24.3509		0.468509	9.01291	4.50207	76.8461	1.12337	27.1163	1.95217	2.17996
1308	1.00086	1.35987	8.21321	3.34607	3.54845	52.1197	1.40227	26.6973		0.635858	1.14374	9.57934	1.85279	5.85515	57.7602	0.702737	25.4535		0.483565	13.1524	5.91716	78.5172	1.24164	27.9278	1.3106	2.13563
1310	0.479084	1.028	6.88608	0.986411	4.74348	59.1538	1.09192	22.7707		1.0576	1.45069	9.17287	1.37127	7.17951	62.1382	1.16257	25.9513		0.575399	6.62891	4.09829	74.2919	1.11584	22.7301	1.38738	1.71891
1311	0.907446	1.14657	9.47114	1.54433	4.75416	90.2494	1.37753	28.9638		*	*	*	*	*	*	*	*		0.645574	10.6879	4.58852	72.6395	1.12041	18.9332	1.33656	1.59146
1312	0.704713	0.506987	5.628	7.58174	3.86312	55.0825	1.63643	26.6274		0.834576	0.793695	5.12951	1.16207	3.89933	43.4699		21.8591		0.582161	6.01395	3.8781	58.9167	0.794277	21.4298	2.13057	1.93481
1313	0.938182	1.35506	8.42036	6.61825	3.70297	72.4328	1.47765	32.6653		0.60064	1.52936	10.0648	1.91199	5.79056	68.8069	0.889755	29.9931		0.618025	7.35806	6.03878	85.8051	1.44253	27.3061	2.01193	1.67838
1314	0.921412	0.966469	5.6798	5.07565	2.63478	73.6056	1.81343	36.6597		0.489813	1.41557	7.0252	1.56133	5.11052	43.437	2.04643	17.7908		0.444916	4.5103	4.13761	53.2837	0.497586	19.193	1.73773	1.14411
1315	0.550681	0.882929	8.9635	5.65339	5.48463	65.3784	1.40433	25.0621		0.620295	1.33317	10.7334	1.20735	6.45795	57.3728	0.966015	21.3836		0.514082	7.51631	5.8175	66.4443	0.765157	20.2865	1.54897	1.49309
1316	0.676539	1.05553	8.77708	1.67656	5.01941	76.7271	0.935957	30.9929		0.592647		6.79664	1.40137	5.66257	54.7209	0.800931	23.879		0.816933	5.14335	4.46776	59.3703	1.31173	20.0057	1.53116	1.10758
1317	0.633077	1.0299	5.58255	1.31279	4.76991	63.0057	1.26581	31.5583		0.637923	1.23081	10.1943	1.27391	6.22517	63.469	0.767384	27.4364		0.842883	3.55698	4.19415	55.786	1.28073	25.9302	1.27252	1.60339
1318	0.659987		4.43905	1.00357	3.53258	60.0046	1.13282	22.1653		0.695376	0.999066	7.63147	1.12205	4.59476	62.6412	0.761578	22.9147		0.7579	4.71478	2.56022	73.38	0.936846	20.6874	2.01037	1.69827
1319	0.867295	0.80282	7.15634	3.07141	3.14881	63.3164	1.3462	28.8791		0.428888	1.32441	6.89956	1.57338	4.63979	57.704	0.56501	25.2416		0.496028	9.54544	4.49647	60.9668	0.90249	20.2606	1.00261	1.2694
1401	0.751502		7.95709	5.98388	3.28938	73.4007	1.28303	26.8498		0.838059	1.09348	8.3752	0.740515	4.36615	63.6317	0.922132	23.6759		0.608676	6.85865	4.74108	74.6655	0.877574	23.6631	1.46319	1.19436
1402	0.398309	1.01409	10.8402	2.08684	7.1586	66.7268	1.38989	33.2481		0.382106	1.43365	12.0667	1.86308	8.6615	66.508	0.610307	31.3957		0.354825	7.38344	6.12756	68.7637	0.828789	26.2189	1.31467	1.94018
1403	0.563957	0.902165	9.24266	2.7729	3.63961	66.7803	1.34401	27.1046		0.577301	1.15083	1.30743	2.50478	4.14275	51.1501	1.42297	21.2409		0.80064	7.37013	5.41653	77.1022	2.08612	24.8624	1.92846	1.58315
1404	0.737925	1.1707	7.20407	3.47653	3.51764	76.5403	2.04944	34.1228		0.838586	1.56688	8.02327	1.87572	4.6555	66.6239	1.45106	32.1457		0.534488	4.4534	3.93357	60.4439	0.711379	22.2871	1.15724	1.2102
1405	1.05696	1.05722	5.5001	6.61034	2.98048	69.1301	1.60552	28.3229		0.532923	1.43778	6.50811	1.88526	4.0138	61.0167	0.706256	22.7611		0.523799	6.04489	4.66333	64.717	0.843468	21.3404	2.23389	1.26095
1406	0.517998	1.33604	12.0868	3.13245	5.90697	77.5788	2.21869	33.7576		0.657424	1.816	10.8964	1.90292	5.95319	59.964	1.67365	26.0935		0.638827	6.49093	5.50277	70.4767	1.66292	24.4783	1.87006	1.66756
1407	0.622229	0.982707	4.97582	0.760457	3.9265	57.7756	1.33616	26.4256		0.678666		6.11577	1.52564	4.32828	57.1333	1.18004	23.5401		0.561886	8.30197	4.27872	79.9901	1.42589	23.6302	1.26933	1.7642
1408	0.555064	1.11628	7.40909	1.3482	5.83051	65.6333	1.60221	29.7535		0.740376	1.2947	8.98324	2.24579	5.82134	65.243	1.35851	28.7125		0.696051	5.32483	3.24495	70.4345	1.75451	22.8856	1.09907	2.17206
1409	*	*	*	*	*	*	*	*		*	*	*	*	*	*	*	*		*	*	*	*	*	*	*	*
1410	0.514051	2.01769	12.9013	2.73666	7.87264	66.1296	1.5872	33.0281		0.433283	1.64921	12.8113	1.87466	8.50624	58.9539	0.481974	30.2188		0.416943	14.116	7.13566	78.3456	0.893664	31.7992	1.48919	2.29897
1411	0.846606	1.04565	5.10313	1.40668	3.64641	62.8819	1.79227	23.6191		0.589262	1.14871	5.96728	1.45072	4.80109	52.9147	0.661584	20.8019
1412	0.780924	0.846888	7.37078	3.75707	3.95251	72.1263	1.89854	29.5438		0.795725	1.26637	6.24366	1.37584	3.90367	62.8786	0.768023	25.9388		1.34376	3.22155	2.32649	67.5216	1.84546	21.3444	1.49653	2.05136
1413	0.700355	1.40975	9.59672	1.86242	6.18406	61.5273	0.557636	33.129		0.465998	1.5409	12.2414	2.14251	7.98772	64.3031	0.835225	31.2924		0.50367	8.95837	4.89004	72.714	1.3829	26.7677	2.27586	2.09696
1414	0.770238	1.12901	9.67787	4.32233	4.80619	65.2914	1.87977	33.1969		0.331084	2.37635	15.3732	2.98965	9.20017	51.144	0.4735	25.9575		0.596357	9.89396	4.48074	70.2546	0.875393	24.9099	1.01138	1.29794
1415	0.984898	1.83391	5.37794	5.72125	3.13226	78.4003	1.96894	22.3995		0.768809	2.25855	6.45116	2.4226	3.67715	59.6498	0.784437	17.0475		*	*	*	*	*	*	*	*
1417	1.21741	1.48495	4.62745	7.35518	2.78495	63.6873	1.44685	23.6693		0.927642	1.68399	8.90061	1.14676	7.87544	48.4249	0.970997	25.6263		*	*	*	*	*	*	*	*
1418	0.748726	0.769571	6.79174	3.50257	3.03438	70.4112	1.80141	24.4953		0.67541	1.18312	8.31483	1.50198	4.07693	66.845	1.33117	22.9839		0.502877	6.77399	2.93942	71.0445	0.920957	19.2561	1.65853	1.30234
1420	0.622612	0.904443	9.0545	3.38954	4.55606	77.6427	1.84868	30.5233		0.539044	1.28819	10.4317	2.57596	6.22304	79.0664	0.942868	30.6996		0.450684	7.51111	4.06717	82.6911	1.02723	23.5162	1.96187	1.89468
1501	0.546719	1.04966	8.61066	1.22203	4.88163	68.9149	1.62083	30.3324		0.45471	1.62525	12.7612	2.15278	7.47597	69.4069	0.718428	30.3392		0.517983	7.49301	3.99281	68.4574	1.08845	23.0179	2.10649	1.83843
1502	0.599929	0.832143	8.3885	5.18084	4.92299	68.1204	1.52926	29.1828		0.660149	1.59589	13.656	1.18911	7.61381	72.1469	1.2726	31.6001		0.442301	9.47313	5.14958	75.5889	1.02672	25.4012	1.75802	1.98543
1503	*	*	*	*	*	*	*	*		*	*	*	*	*	*	*	*		0.44	9.39658	5.17313	74.0856	0.949779	26.6975	1.66219	2.01337
1504	0.274055	1.48109	4.34819	1.02562	2.5078	28.8488	1.0392	11.2252		0.462322	2.0143	11.7348	2.82549	6.27401	61.7667	0.719551	25.2597		0.503111	11.0594	4.80893	72.9033	0.986089	22.4427	2.65343	2.4762
1505	0.813955	1.06795	6.14138	1.71304	3.62733	64.1493	1.95149	30.8381		1.4245	1.70624	4.98939	1.79622	4.75221	52.0798	1.23728	28.509		0.61449	4.84453	3.13966	67.5299	0.892759	27.3129	1.69355	1.61007
1506	0.658681	1.0524	7.77782	0.987094	4.82988	57.4031	1.42966	22.8109		0.56561	1.40157	9.42765	1.87316	5.39147	59.0648	0.542917	23.8448		0.971455	6.66666	3.36018	68.7401	1.36574	22.6411	1.72905	1.60474
1507	0.570256	1.46381	10.8841	2.69185	6.20666	65.7334	1.99475	25.5258		*	*	*	*	*	*	*	*		0.656017	13.4216	8.57195	76.7973	1.57118	25.0735	2.34143	2.46685
1508	0.513554	1.73407	10.3134	2.69242	6.16596	68.2604	1.86791	26.1618		0.876291	1.83408	10.6088	2.48158	5.90786	60.0773	1.1775	23.0387		0.75017	10.9246	7.95244	74.3092	2.20116	22.9998	2.86931	2.13283
1509	0.862582		6.30355	4.97292	3.67203	63.9529	2.22817	31.2363		0.684704	1.19389	6.56109	1.71543	4.8694	56.3568	0.670735	29.8728		0.714277	3.72774	2.63196	65.057	0.98423	23.566	1.56347	1.17135
1510	0.394033	1.16327	16.5706	2.65232	8.28967	76.498	1.49044	28.6667		0.374037	1.63333	19.5667	3.34375	8.46061	72.6435	0.80674	26.1004		0.335332	13.9314	5.65928	80.4357	1.22866	22.6631	2.18416	2.98505
1511	0.333046	1.27579	15.9245	2.35467	9.39242	73.9792	1.74303	30.8457		0.403323	1.7225	17.5521	1.38061	8.65294	60.748	0.902077	25.1022		0.317312	14.1519	6.38318	77.9216	1.11117	25.136	2.40988	2.97179
1512	0.545849	1.02655	10.0453	4.47857	5.4981	64.3476	1.35093	26.6194		0.518871	1.12406	8.29738	1.4836	5.72206	55.9433	0.566428	22.6512		0.408605	7.90636	3.69665	65.5523	0.284657	21.7105		1.47676
1513	0.606691	1.16198	11.1025	6.71539	5.39689	65.1703	1.58477	26.2437		*	*	*	*	*	*	*	*		0.526176	7.1588	3.68894	60.7302	0.715352	21.5084	1.76572	1.5496
1515	0.371542	1.47522	15.6066	2.93092	8.97459	57.5166	1.42526	25.513		0.360526	0.983869	1.52225	4.80063	9.18275	61.218	1.54769	28.8074		0.292567	11.392	6.21935	78.1125	1.11848	28.0902	1.84215	1.8596
1516	0.575109	1.1358	9.5112	1.72054	5.46954	66.2251	1.42159	30.6495		*	*	*	*	*	*	*	*		0.257275	10.7248	4.81366	69.0373	0.239822	26.2133	1.77208	1.37097
1517	0.506753	0.954275	9.93965	3.57608	5.18317	62.9395	1.3235	28.7826		0.624312	1.62096	11.7471	2.06292	7.45293	57.2199	1.20242	27.5387		0.669125	7.8975	6.66005	67.6806	1.68113	27.5287	1.52554	1.67287
1518	0.675168	1.02707	9.61582	6.48976	5.50788	68.6461	1.86652	28.2335		0.742869	1.25803	9.03751	1.39613	5.7802	59.4955	0.665468	25.2052		0.931469	6.57438	5.48226	61.8364	1.92328	19.8404	1.84085	1.81307
1520	0.810144	0.857556	7.24604	1.28994	3.76946	71.418	1.59971	24.2158		0.88384	1.22983	6.22703	1.87408	3.87936	59.7203	0.822076	22.3031		*	*	*	*	*	*	*	*
1601	*	*	*	*	*	*	*	*		0.807032	1.31499	8.98759	3.84505	5.20837	57.4953	0.991626	26.3313		0.654285	5.8972	5.21967	67.9412	1.59619	23.8435	1.44862	1.22517
1602	0.567822	1.00717	9.40992	1.24121	5.46178	72.4856	1.7365	26.1536		0.828328	1.31082	10.6205	1.44335	5.44331	67.3903	1.32208	24.4883		0.720537	5.15657	4.74863	67.8397	1.32922	20.5421	1.48775	1.00988
1603	0.752256	1.19034	6.49082	1.40009	4.60074	55.804	1.37854	26.9122		0.596417	1.17176	8.95631	1.73887	6.40304	62.7856	0.742829	26.9183		0.635399	5.21371	3.67747	67.7903	0.840533	25.3485	1.42125	1.52236
1604	0.62458	1.29222	6.81057	1.68325	3.89107	62.2268	1.70388	29.2369		*	*	*	*	*	*	*	*		0.645906	7.30861	3.96631	66.6998	1.14035	24.5291	1.15851	1.68946
1605	0.578607	1.26277	9.54202	2.16182	5.97243	61.8276	2.02829	30.7733		0.451022		10.5438	1.84353	6.61451	58.5934		27.4627		0.443263	9.02463	6.63808	68.122	0.773149	28.8627	1.58465	1.41977
1606	0.349031	1.14872	9.76519	1.62339	7.13428	67.9345	1.43126	28.6522		0.512717	1.08036	9.48875	1.54112	5.68059	57.3014	0.670251	24.2758		0.302768	7.38221	3.80453	75.1923	0.865748	24.6392	0.800738	1.90157
1607	0.492043	1.32273	9.68269	2.36924	6.36715	62.696	1.71135	35.927		0.486518		8.59575	1.54582	5.26554	48.9919	0.740469	24.8813		0.393147	11.7678	6.25206	60.8124	0.785245	24.7162	1.04422	1.9327
1608	0.456892	0.968539	9.82562	6.26774	4.19609	70.7483	1.34037	25.9798		0.438843	2.1068	12.92	2.89166	6.5926	60.3951	0.67068	22.8905		0.425768	7.85879	3.6248	67.9081	0.91113	17.6262	1.88939	2.17312
1610	0.776743	1.00451	5.9129	1.58147	3.02977	66.403	1.39454	28.7101		0.578666	1.1378	7.18696	1.44833	5.02721	66.1449	0.796284	26.9131		0.745738	6.18572	3.93498	71.508	1.20448	23.5009	0.861485	1.3675
1611	0.704013	1.23528	5.70173	2.20611	4.30714	57.0355	1.93729	32.862		0.688706	1.32155	8.31011	1.91992	6.10266	56.8449	1.27308	28.3964		0.663569	4.29121	5.00167	62.8308	1.10603	27.1483	1.38749	1.46815
1613	0.860029	1.06824	5.57747	1.87907	3.55882	55.9081	1.74948	32.4645		0.833187	1.13995	6.19515	1.73884	4.56825	60.7077	1.26601	35.7471		0.746509	7.33468	4.20516	59.6665	0.836734	24.5005	0.933597	1.67614
1614	*	*	*	*	*	*	*	*		*	*	*	*	*	*	*	*		0.556354	7.8783	4.48219	71.7814	0.711186	27.1591	1.54638	1.42959
1615	0.636332	1.23206	7.05827	1.77192	4.26588	64.2069	1.41445	26.1326		0.708953	1.96576	10.6225	1.72911	6.65251	67.4858	1.11983	26.7454		0.470131	6.20195	5.92068	61.3739	1.0672	21.7549	1.92507	1.28727
1616	0.694715	0.876301	6.9397	1.61737	4.21557	61.517	1.74951	28.0091		0.563401	1.64241	10.1417	2.49805	7.27517	70.5211	0.754015	31.2603		0.585678	5.91854	5.57682	57.2787	1.19484	21.2796	1.37205	1.193
1617	0.755054	0.895847	5.21315	1.26565	3.1949	67.2348	1.07031	35.9275		0.662539	1.43342	4.18248	1.65498	3.8748	45.0788	0.66975	25.0447		0.653144	5.57115	3.8866	65.4081	0.934156	28.6544	1.08416	1.33875
1620	0.322618	1.11722	11.3597	1.37688	5.71495	61.7733	1.65373	24.8633		0.322316	1.8443	17.3117	2.29826	8.66719	67.3585	0.962377	26.9919		0.348236	8.7098	6.12259	71.1236	0.877882	22.1957		1.57542
1702	0.80087	1.48379	5.26347	1.23914	4.00141	58.7204	1.58006	21.0811		0.508186	1.58986	8.73	1.80901	5.04503	62.4483	0.779016	22.7425		0.757271	4.12212	4.53195	73.0155	1.02498	21.0159		1.0787
1703	0.748389	1.29348	7.46869	2.07139	5.71394	62.5159	2.13449	35.1705		0.615628	0.926552	7.35131	1.25929	4.96278	70.1565	0.541404	31.1473		0.917191	3.24995	4.43544	62.2342	1.16265	28.5004	1.21407	1.19635
1704	0.856331	1.06753	3.31922	1.50032	2.56881	58.2466	1.77635	33.869		0.735406	1.64582	7.22596	1.94815	5.05805	66.7743	0.949213	33.0686		0.791547	1.70775	2.98228	47.089	1.03077	24.2273	0.941238	1.05941
1705	0.90942	1.37875	7.93064	1.7123	5.83385	75.6151	1.9472	34.7296		*	*	*	*	*	*	*	*		0.686733	6.94166	5.76322	67.375	1.00389	25.3749	2.19693	1.58458
1706	0.63725	1.34465	7.56469	1.33886	1.46343	75.1083	1.82136	31.3651		*	*	*	*	*	*	*	*		0.691262	4.99327	4.95307	75.8417	1.59943	32.6202	1.49342	1.1304
1707	0.963531	1.16245	4.98618	1.48004	2.717	66.1277	1.77045	25.9525		*	*	*	*	*	*	*	*		0.87117	3.40218	3.86892	55.978	1.12625	20.1031	1.79082	1.10846
1708	0.808854	1.20543	7.17907	2.22797	3.99346	65.8416	1.51735	25.5033		*	*	*	*	*	*	*	*		0.590229	6.12483	4.87219	52.7191	0.858309	16.7081	1.86963	1.2712
1710	1.00027	1.09695	5.14479	1.3302	2.63756	62.772	1.46559	23.6637		0.758375	0.872678	5.27268	1.14118	3.70729	55.695	0.41544	21.1018		0.913147	3.05199	3.29114	49.7285	1.02638	15.7432	1.54203	0.897441
1712	0.377988	1.02737	10.1372	1.06695	6.07349	72.3853	1.36013	34.3005		0.457958	1.63666	15.8067	1.96612	9.2702	65.6843	1.10632	34.1885		0.386194	8.65895	6.55549	79.6427	0.659471	25.6699	1.53675	1.18858
1713	0.846614	1.16361	5.71896	1.52353	3.09312	63.9305	1.57381	25.1913		*	*	*	*	*	*	*	*		0.65966	11.1714	4.26045	68.2706	0.845118	21.7319	1.14714	1.38607
1714	0.979569	1.06596	5.75715	1.86175	3.36329	55.845	1.61275	24.4889		*	*	*	*	*	*	*	*		0.641072	9.28849	4.11751	64.8618	0.762105	20.4771	1.10064	1.75168
1715	0.68232	1.39721	6.44321	2.51511	3.61018	65.5014	1.79386	23.7265		*	*	*	*	*	*	*	*		0.571751	5.01145	4.28455	52.5819	0.914837	15.6212	1.52918	1.27097
1716	0.855754	2.11694	3.78097	1.41528	2.86184	58.2609	1.5146	30.597		*	*	*	*	*	*	*	*		0.572347	6.32979	4.2195	60.9796	0.751037	24.1355	1.73628	1.40686
1717	0.463944	0.95704	8.17277	1.15716	6.30335	53.3506	1.42077	34.5948		0.411743	1.36554	10.0416	2.39159	7.63407	49.5057	0.421422	32.7463		0.441627	9.64221	7.61691	59.5444	0.939571	32.9143	1.53871	1.76368
1718	0.57554	1.01026	7.27008	1.56099	4.31519	66.7688	1.37201	28.7535		0.544853	1.66916	8.13729	1.49098	6.08135	54.9744	2.08262	26.1678		0.476561	10.9172	4.65577	68.5909	0.761563	22.0395	0.906755	1.46607
1719	0.65666	1.15137	4.81388	0.881505	2.70254	60.7854	1.25964	24.8226		*	*	*	*	*	*	*	*		0.459751	7.47219	4.38939	54.9396	0.787957	18.0072	1.27784	1.38754
1720	0.655106	0.866842	8.56528	0.850215	4.7553	79.3	1.56307	32.3207		0.459058	1.1062	7.69077	1.51794	5.0143	59.7363		25.9671		0.475069	8.38584	5.99052	73.7635	1.60233	25.3939	1.65337	1.58592
1801	*	*	*	*	*	*	*	*		0.694359	1.17946	6.23448	1.71718	4.64955	64.2527	0.866139	30.5611		0.619176	2.80264	3.95817	61.1089	0.879368	29.1746		1.33722
1802	0.820701	1.99274	5.27243	4.73858	2.62202	69.2191	1.71921	31.5341		0.500819	1.20706	4.07448	0.819028	2.39381	38.2091	0.663228	18.1065		0.835343	4.94134	3.98235	60.7804	1.07836	21.5387	1.60923	1.22628
1803	0.431266	0.905511	9.4834	1.72446	4.99963	78.3964	1.06353	31.9279		0.643577	1.0584	9.97562	0.918651	5.25294	63.3678	0.928508	26.59		0.710994	5.34674	4.15157	73.8618	1.1839	29.659	1.88002	1.80316
1804	0.738351	2.14621	7.15921	2.51908	4.77632	71.0584	2.18946	35.0946		*	*	*	*	*	*	*	*		0.69388	10.9956	5.57314	74.3469	1.29207	28.6176	1.64296	2.26137
1805	*	*	*	*	*	*	*	*		0.590465	1.41577	11.1876	1.65921	6.47569	54.2883	0.701959	25.0807		0.563886	8.2602	6.46974	75.5453	1.49778	28.1073	1.25301	1.63372
1806	0.855258	1.13386	5.59495	1.26985	3.97003	60.7311	1.47821	30.0103		*	*	*	*	*	*	*	*		0.752372	3.30365	4.21369	54.5317	1.10448	20.827	1.59571	1.14357
1807	0.746801	1.12167	4.6184	1.06834	3.73999	71.8604	1.62891	34.4039		*	*	*	*	*	*	*	*		0.520256	5.13025	4.64495	55.2452	1.14692	19.5086	1.35054	1.42074
1808	0.61425	1.10992	10.865	1.48557	6.76408	89.8424	1.70736	43.7639		0.488375		7.85289	1.79873	6.45635	64.4238	0.86973	31.0039		0.491848	6.42413	5.33362	67.2688	1.34609	27.1104	1.2612	1.28124
1809	0.522378	0.842349	11.0626	4.75284	6.11637	77.086	1.47789	37.7821		0.533649	1.31282	10.2619	1.70177	7.03765	54.115	0.919843	28.8331		0.470492	5.25217	4.68406	55.6691	1.03268	22.2313	1.18091	1.13221
1810	*	*	*	*	*	*	*	*		*	*	*	*	*	*	*	*		0.554187	5.11251	5.37271	60.735	0.615148	16.5967		1.25209
1811	0.565489	0.953875	8.2526	0.824141	5.84895	67.6161	1.50111	33.3384		0.53039	1.33422	10.0669	1.57931	6.09794	59.9127	0.887966	28.5626		*	*	*	*	*	*	*	*
1812	0.801556	0.990286	5.39655	3.93373	3.04174	62.4002	1.37664	33.2316		0.647191	1.33039	8.38316	1.54199	5.78635	61.7418	1.00752	31.1567		*	*	*	*	*	*	*	*
1813	*	*	*	*	*	*	*	*		0.308782	0.901424	7.50609	1.17824	5.0445	33.5019	0.559651	17.6309		0.471167	9.14226	6.35165	68.8575	1.22628	27.9438	1.45162	1.38691
1814	0.698686	0.762938	6.34223	3.58228	3.52005	65.5939	1.60357	30.5316		1.42254	1.41801	8.55778	1.80315	6.24119	64.962	1.43164	29.7268		0.716287	6.83017	3.7	63.5039	0.9828	21.2652	1.97402	1.56238
1815	0.633156	1.07037	11.158	1.755	6.37882	63.318	1.56437	26.9131		0.822819	1.38767	8.26395	1.5611	6.04551	57.7168	0.939121	27.5331		0.508692	7.19022	5.858	61.7374	1.07633	22.4607	1.3334	1.54212
1816	0.508883	1.01081	8.6496	1.37078	6.34265	67.6921	1.89292	39.5748		0.605467	1.40837	6.49347	1.59369	4.87422	56.8994	0.636277	30.8094		0.517337	6.1252	5.0852	56.0063	0.993886	26.3481	1.49639	1.47671
1817	0.444893	1.49705	9.90459	2.31534	6.04967	58.2458	2.18154	32.063		0.792886	*	10.1439	2.14096	5.47159	53.0436	0.867362	23.4632		0.368116	13.3821	6.34829	56.6666	0.577475	23.5954	1.11901	1.6153
1818	0.683302		5.85915	4.52877	3.06553	70.2218	1.30773	26.2735		0.957015	0.971569	3.88145	0.694044	3.56904	52.2458	*	21.8758		0.86754	3.94412	3.89034	61.4043	1.42312	19.222	1.30089	1.54832
1819	0.9505	0.849522	5.0016	7.98293	2.5962	57.1044	1.09943	27.2601		1.56261	1.68992	5.58857	1.29459	4.59555	54.5598	1.37635	25.608		1.05101	4.40851	3.90479	51.3632	1.19595	18.4623	1.83638	1.027
1820	0.578956	0.774199	9.42608	3.36639	5.29793	77.6844	1.74674	30.0662		0.77553	1.29926	8.9247	1.83419	6.24574	61.3889	0.924138	25.6251		0.692791	5.78425	5.27609	58.7617	1.84563	20.7428	1.42177	1.63867
1901	0.742099	0.3399	8.19343	6.97275	3.84613	66.1238	1.1859	27.4351		0.557273	*	1.24751	3.41992	6.62199	70.2625	1.51975	26.2842		0.961203	7.45664	5.8735	75.2014	2.29604	25.3414	1.753	1.62111
1902	0.490227	0.339392	11.5324	2.87135	5.15497	66.3033	1.09599	27.3504		0.55739	1.21373	8.20621	1.42077	5.8762	61.4887	0.771188	29.5535		1.03415	4.88869	2.78921	68.3888	1.99173	22.9179	1.68425	1.78594
1903	0.706377	0.693	5.27128	4.2045	2.87868	68.5619	1.4308	26.6207		0.923227	1.68697	6.84826	1.88293	4.31854	55.7528	1.11836	20.6061		0.788257	4.62371	4.9542	73.5458	2.17772	24.8992	1.44149	1.51882
1904	0.578164	1.06971	8.95093	1.25225	5.87745	68.9175	1.3131	24.8488		0.515963	1.82436	11.9834	2.27331	7.4563	57.7992	0.551005	25.0262		0.787066	5.45069	4.86172	54.7152	1.67762	17.6693	1.57539	1.48022
1905	0.653737	0.740043	8.75784	5.34335	3.86876	72.123	1.82434	30.5714		1.03362	2.12453	8.30932	1.88702	4.65645	70.5974	1.30079	29.3639		*	*	*	*	*	*	*	*
1906	0.765802	0.980678	9.04042	9.39242	4.66465	74.9692	2.28841	32.8507		0.530245	1.35377	10.8473	2.15257	6.36802	64.7627	0.449216	30.9809		0.92247	7.6502	4.23133	71.0381	1.6064	24.6704	2.58276	2.11096
1907	0.674263	1.13933	7.91062	1.33657	4.15957	66.4629	1.49572	24.5062		0.698982	1.46326	9.9432	1.81744	5.52493	61.9434	1.16419	24.0618		0.542283	6.78628	3.89606	75.2519	1.29872	23.8572	2.247	2.08374
1908	0.624766	1.05698	10.0549	4.78413	4.68662	72.615	1.38082	25.5721		0.564988	1.53494	7.88947	1.47291	5.09564	40.2538	1.90308	16.0394		0.717247	7.50992	5.74528	75.3192	2.01609	22.0974	1.91895	1.73425
1909	0.641209	0.782567	10.5977	8.79541	6.72549	68.469	1.99581	35.2831		0.469404	0.680686	4.49248	0.978897	4.00346	31.6733	0.456495	14.5657		0.685834	6.66728	5.39035	51.0568	1.61153	19.7784	1.37446	1.81817
1911	0.490128	0.936	12.7441	4.95777	6.22372	73.0834	1.61849	30.1339		*	*	*	*	*	*	*	*		0.681209	7.41056	6.53432	63.9753	1.33954	21.6191	1.75589	2.00786
1912	0.581251	1.17175	10.1352	1.58942	6.20281	69.9576	1.66817	31.9021		0.581239	1.64227	16.1071	2.2597	9.07985	73.425	0.958325	32.947		0.429646	5.39686	4.20631	39.4269	0.501708	12.2441	0.413416	1.37351
1913	0.563996	0.703227	9.5616	7.75288	4.46693	71.7054	1.52978	33.1782		0.726761	1.24547	7.92163	1.59781	5.34185	63.906	0.951059	31.4527		0.741784	4.98396	4.33041	61.4906	1.3876	22.4283	1.24336	1.27562
1914	0.788273		6.41691	1.27845	3.49105	72.1729	1.30414	27.3011		0.588897	1.13422	9.36821	2.0661	5.06086	62.9525	0.566912	23.8795		1.00874	4.68426	4.01532	55.9508	1.37456	18.7472	1.27657	1.32028
1915	0.434578	1.07423	15.4405	2.19046	7.40179	68.3274	1.60341	27.5842		0.379211	1.50726	17.4621	1.95185	9.61893	66.2116	0.651389	26.6635		0.392348	12.7828	6.92247	56.0684	1.40047	18.8776	1.21335	1.69328
1916	0.850677	1.23267	6.6096	1.77845	3.31857	62.0104	1.86009	24.0476		0.610229	1.16087	6.57013	1.56042	4.60718	57.4948	0.593166	22.6752		1.15225	4.85445	4.59496	55.7374	1.46934	18.0964	1.7122	1.09395
1917	0.677122	0.811621	8.9106	5.27132	4.82162	81.7414	1.87042	34.055		0.531894	1.33399	10.8439	2.21823	5.2935	59.6285	0.530148	24.9413		1.14534	5.36437	3.33004	77.2892	2.21393	26.0475	1.51043	1.70482
1919	0.585503	1.05168	10.8867	3.09728	5.32959	76.8828	1.84298	29.5832		0.348658	1.57488	4.34626	0.763054	2.26015	19.727	0.389015	7.51688		0.677129	7.82104	5.17458	59.2077	1.52817	19.7099	1.83081	1.73939
1920	0.53046	1.23185	10.9423	2.53301	5.18689	70.1805	1.57311	27.4584		0.470508	1.60089	10.6215	1.93622	5.43127	57.5427	0.524802	21.6989		0.382359	7.93473	4.12032	77.3575	0.831238	24.2427	2.43322	1.85804
1	*	*	*	*	*	*	*	*		*	*	*	*	*	*	*	*		*	*	*	*	*	*	*	*
7	*	*	*	*	*	*	*	*		*	*	*	*	*	*	*	*		*	*	*	*	*	*	*	*
Note: * Represents data that were missing or inaccurate in this study.

## Sheet: Table S2
Table S2: Phenotypic variation of GCI in the LJ43×BHZ population
Year	Parents		F1 population
	LJ43	BHZ	Mean±SD	Kurtosis	Skewness	Min	Max	CV%
2020	5.14	7.86	7.40±2.35	3.77	1.40524	2.81367	18.978	31.6967
2021	6.46	7.72	5.95±1.65	1.34	0.78792	2.86684	13.2823	27.8027
2022	7.85	8.21	8.18±2.43	2.52607	1.30246	3.80334	19.3518	29.7389
Note: SD, Standard Deviation; CV, Coefficient of Variation.

## Sheet: Table S3
Table S3. QTL results related to GCI in LJ43×BHZ F1 population
QTL	Year	LG	Position	Left Marker	Right marker	QTL interval (cM)	LOD	PVE（%）
qGCI6-2	2022	6	62	AX-414649918	dm495	0.62	11.7574	15.7967
	2021	6	62	AX-414649918	dm495		10.6346	14.7385
	2020	6	62	AX-414649918	dm495		6.1971	7.3018

## Sheet: Table S4
Table S4. Annotation and the tissue-specific expressed of candidate genes in the confidence intervals of qGCI6-2
QTL	Gene ID	GO_annotation	KEGG_annotation	KOG_class_annotation	Pfam_annotation	NR_annotation		The value of FPKM in eight different tissues
								Aptical bud	Flower	Fruit	Young leaf	Mature leaf	Old leaf	Root	Stem
qGCI6-2	CSS0042855.1	Molecular Function: 3-dehydroquinate dehydratase activity (GO:0003855);; Molecular Function: shikimate 3-dehydrogenase (NADP+) activity (GO:0004764);; Biological Process: oxidation-reduction process (GO:0055114);;	K13832|0|vvi:100243536|K13832 3-dehydroquinate dehydratase / shikimate dehydrogenase [EC:4.2.1.10 1.1.1.25] | (RefSeq) SDH4; bifunctional 3-dehydroquinate dehydratase/shikimate dehydrogenase, chloroplastic	Amino acid transport and metabolism	Type I 3-dehydroquinase	3-dehydroquinate dehydratase/shikimate dehydrogenase [Camellia sinensis]		540.96	39.23	9	501.97	6.41	2.6	0.6	50.53
qGCI6-2	CSS0006477.1	Molecular Function: 3-dehydroquinate dehydratase activity (GO:0003855);; Molecular Function: shikimate 3-dehydrogenase (NADP+) activity (GO:0004764);; Biological Process: shikimate metabolic process (GO:0019632);; Molecular Function: NADP binding (GO:0050661);; Biological Process: oxidation-reduction process (GO:0055114);;	K13832|0|vvi:100248678|K13832 3-dehydroquinate dehydratase / shikimate dehydrogenase [EC:4.2.1.10 1.1.1.25] | (RefSeq) SDH3; bifunctional 3-dehydroquinate dehydratase/shikimate dehydrogenase, chloroplastic	Amino acid transport and metabolism	Type I 3-dehydroquinase	3-dehydroquinate dehydratase/shikimate dehydrogenase [Camellia sinensis]		211.55	4.05	0.43	215.07	2.02	3.99	0.86	23.13
qGCI6-2	CSS0049300.1	--	--	--	--	--		10.08	3.48	18.13	16.35	17.51	8.86	8.88	16.8
qGCI6-2	CSS0007706.1	Biological Process: protein targeting to mitochondrion (GO:0006626);; Biological Process: embryo sac egg cell differentiation (GO:0009560);;	K14545|1.53081e-68|nnu:104587020|K14545 ribosomal RNA-processing protein 7 | (RefSeq) myb-like protein X	RNA processing and modification	Ribosomal RNA-processing protein 7 (RRP7)	PREDICTED: myb-like protein X [Nelumbo nucifera]		49.14	30.36	59.05	42.26	65.17	44.44	40.17	69.69
qGCI6-2	CSS0010036.1	--	--	--	--	--		71.63	30.49	90.6	66.43	71.27	41.19	71.43	93.94
qGCI6-2	CSS0044288.1	Biological Process: protein targeting to mitochondrion (GO:0006626);; Biological Process: embryo sac egg cell differentiation (GO:0009560);;	K14545|1.53081e-68|nnu:104587020|K14545 ribosomal RNA-processing protein 7 | (RefSeq) myb-like protein X	RNA processing and modification	Ribosomal RNA-processing protein 7 (RRP7)	PREDICTED: myb-like protein X [Nelumbo nucifera]		49.14	30.36	59.05	42.26	65.17	44.44	40.17	69.69
qGCI6-2	CSS0013496.1	--	--	--	--	--		0	0	0	0	0	0	0	0
qGCI6-2	CSS0028445.1	Biological Process: protein targeting to mitochondrion (GO:0006626);; Biological Process: embryo sac egg cell differentiation (GO:0009560);;	K14545|1.31205e-58|nnu:104587020|K14545 ribosomal RNA-processing protein 7 | (RefSeq) myb-like protein X	RNA processing and modification	Ribosomal RNA-processing protein 7 (RRP7)	PREDICTED: myb-like protein X [Nelumbo nucifera]		1.14	0.16	0.26	0.42	0.75	0.59	0.66	0.85
qGCI6-2	CSS0027964.1	Molecular Function: 3-dehydroquinate dehydratase activity (GO:0003855);; Molecular Function: shikimate 3-dehydrogenase (NADP+) activity (GO:0004764);; Biological Process: oxidation-reduction process (GO:0055114);;	K13832|0|tcc:TCM_025937|K13832 3-dehydroquinate dehydratase / shikimate dehydrogenase [EC:4.2.1.10 1.1.1.25] | (RefSeq) Dehydroquinate dehydratase/ shikimate dehydrogenase isoform 1	Amino acid transport and metabolism	Type I 3-dehydroquinase	3-dehydroquinate dehydratase/shikimate dehydrogenase 1 [Camellia sinensis]		22.95	89.43	64.89	28.81	32.15	7.44	50.52	19.9
qGCI6-2	CSS0004188.1	--	--	--	Frigida-like protein	PREDICTED: FRIGIDA-like protein 5 isoform X2 [Nicotiana sylvestris]		7.5	1.04	16.72	8.04	5.95	2.78	6.35	12.72
qGCI6-2	CSS0043282.1	--	K02948|8.88846e-93|vvi:100256569|K02948 small subunit ribosomal protein S11 | (RefSeq) probable ribosomal protein S11, mitochondrial	--	Ribosomal protein S11	PREDICTED: ribosomal protein S11, mitochondrial [Vitis vinifera]		30.22	9.89	21.9	21.88	37.1	16.15	12.34	25.36
qGCI6-2	CSS0012855.1	Biological Process: postreplication repair (GO:0006301);; Molecular Function: heme binding (GO:0020037);; Biological Process: negative regulation of cellular process (GO:0048523);;	--	General function prediction only	--	PREDICTED: neuferricin [Solanum lycopersicum]		0	0.36	0.26	0	0.56	0.2	0	0.27
qGCI6-2	CSS0046766.1	--	--	--	--	--		0	0	0	0	0	0	0	0
qGCI6-2	CSS0001335.1	--	K02948|2.9301e-91|vvi:100256569|K02948 small subunit ribosomal protein S11 | (RefSeq) probable ribosomal protein S11, mitochondrial	--	Ribosomal protein S11	PREDICTED: ribosomal protein S11, mitochondrial [Vitis vinifera]		0	0	0	0	0	0	0	0
qGCI6-2	CSS0036023.1	--	--	--	Frigida-like protein	PREDICTED: FRIGIDA-like protein 5 [Nicotiana sylvestris]		5.57	2.38	6.3	4.48	6.92	4.85	5.09	8.55
qGCI6-2	CSS0040368.1	--	--	--	--	--		7.74	1.21	6.96	3.39	3.65	11.17	6.18	7.73
qGCI6-2	CSS0009316.1	--	--	--	Frigida-like protein	Uncharacterized protein TCM_025941 [Theobroma cacao]		0.54	0.08	0.39	0.7	1.33	0.28	0.25	1.14
qGCI6-2	CSS0013472.1	--	--	--	Frigida-like protein	PREDICTED: truncated FRIGIDA-like protein 1 [Nelumbo nucifera]		27.77	6.85	28.86	24.75	29.61	22.56	21.97	36.59
qGCI6-2	CSS0048396.1	--	--	--	Frigida-like protein	Protein FRIGIDA, putative [Ricinus communis]		3.35	0.33	8.18	2.25	2.89	0.85	2.16	5.68
qGCI6-2	CSS0029559.1	--	--	--	Frigida-like protein	PREDICTED: uncharacterized protein LOC101307048 [Fragaria vesca subsp. vesca]		7.98	1.01	18.84	9.69	5.45	2.26	5.45	15.33
qGCI6-2	CSS0008798.1	--	--	--	Plant mobile domain	hypothetical protein VITISV_000588 [Vitis vinifera]		0.02	0	0.02	0	0	0	0.02	0.03
qGCI6-2	CSS0048486.1	Molecular Function: binding (GO:0005488);;	--	General function prediction only	gag-polypeptide of LTR copia-type	hypothetical protein VITISV_024796 [Vitis vinifera]		0.1	0.05	0.44	0.23	0.06	0	0.33	0.05
qGCI6-2	CSS0030581.1	Molecular Function: 3-dehydroquinate dehydratase activity (GO:0003855);; Molecular Function: shikimate 3-dehydrogenase (NADP+) activity (GO:0004764);; Biological Process: oxidation-reduction process (GO:0055114);;	K13832|0|vvi:100253776|K13832 3-dehydroquinate dehydratase / shikimate dehydrogenase [EC:4.2.1.10 1.1.1.25] | (RefSeq) SDH2; bifunctional 3-dehydroquinate dehydratase/shikimate dehydrogenase, chloroplastic	Amino acid transport and metabolism	Type I 3-dehydroquinase	3-dehydroquinate dehydratase/shikimate dehydrogenase 1 [Camellia sinensis]		19.03	78.58	35.32	36.45	25.87	6.03	55.51	28.08
qGCI6-2	CSS0034773.1	--	--	--	--	--		0	0	0	0	0	0	0	0
qGCI6-2	CSS0032349.1	--	--	--	HMG (high mobility group) box	hypothetical protein VITISV_019328 [Vitis vinifera]		0.03	0	0	0	0	0	0	0.16
qGCI6-2	CSS0014164.1	Molecular Function: DNA binding (GO:0003677);; Biological Process: DNA recombination (GO:0006310);; Molecular Function: zinc ion binding (GO:0008270);; Biological Process: DNA integration (GO:0015074);;	--	General function prediction only	--	hypothetical protein VITISV_019364 [Vitis vinifera]		0.51	0.51	0.56	0	0.45	1.09	0.49	0.83
qGCI6-2	CSS0016127.1	--	--	--	--	--		0	0	0	0	0.2	0	0	0
qGCI6-2	CSS0013880.1	Biological Process: protein targeting to mitochondrion (GO:0006626);; Biological Process: embryo sac egg cell differentiation (GO:0009560);;	K14545|2.72326e-68|nnu:104587020|K14545 ribosomal RNA-processing protein 7 | (RefSeq) myb-like protein X	RNA processing and modification	Ribosomal RNA-processing protein 7 (RRP7)	PREDICTED: myb-like protein X [Nelumbo nucifera]		15.55	19.59	25.37	15.81	27.32	24.59	17.07	28.76
qGCI6-2	CSS0043514.1	--	--	--	--	--		82.99	64.39	122.21	80.46	103.2	84.55	81.96	114.49
qGCI6-2	CSS0045819.1	--	--	--	MATH domain	TRAF-like family protein, putative [Theobroma cacao]		0.15	0.07	0	0.32	0.14	0.04	0.32	0.42
qGCI6-2	CSS0046881.1	--	--	Intracellular trafficking, secretion, and vesicular transport	SNARE domain	hypothetical protein CICLE_v10021522mg [Citrus clementina]		0	0	0	0	0	0	0	0
qGCI6-2	CSS0044201.1	Molecular Function: nucleic acid binding (GO:0003676);; Molecular Function: catalytic activity (GO:0003824);; Biological Process: DNA metabolic process (GO:0006259);;	--	General function prediction only	--	hypothetical protein VITISV_044406 [Vitis vinifera]		0	0	0	0	0	0	0	0
qGCI6-2	CSS0019765.1	--	--	--	--	hypothetical protein VITISV_023598 [Vitis vinifera]		0	0	0	0	0.11	0	0	0
qGCI6-2	CSS0025209.1	Molecular Function: transporter activity (GO:0005215);; Biological Process: response to abscisic acid (GO:0009737);; Biological Process: vesicle-mediated transport (GO:0016192);; Biological Process: pollen tube development (GO:0048868);;	K20304|6.36129e-115|spen:107017864|K20304 trafficking protein particle complex subunit 6 | (RefSeq) trafficking protein particle complex subunit 6B	Intracellular trafficking, secretion, and vesicular transport	Transport protein particle (TRAPP) component	trafficking protein [Camellia sinensis]		56.86	84.08	45.9	63.74	67.42	70.38	46.89	83.84
qGCI6-2	CSS0007991.1	--	--	--	--	--		0	0	0	0	0	0	0	0
qGCI6-2	CSS0026139.1	Biological Process: response to superoxide (GO:0000303);; Molecular Function: superoxide dismutase activity (GO:0004784);; Cellular Component: cytosol (GO:0005829);; Biological Process: superoxide metabolic process (GO:0006801);; Biological Process: response to salt stress (GO:0009651);; Biological Process: response to iron ion (GO:0010039);; Biological Process: response to ozone (GO:0010193);; B…	K04565|2.07858e-77|thj:104823740|K04565 superoxide dismutase, Cu-Zn family [EC:1.15.1.1] | (RefSeq) superoxide dismutase [Cu-Zn] 1-like	Inorganic ion transport and metabolism	Copper/zinc superoxide dismutase (SODC)	superoxide dismutase [Fagus sylvatica]		0.79	0.66	37.5	0.37	10.56	2.38	14.25	3.6
qGCI6-2	CSS0029252.1	Cellular Component: mitochondrion (GO:0005739);; Cellular Component: cytosol (GO:0005829);; Biological Process: gluconeogenesis (GO:0006094);; Biological Process: glycolytic process (GO:0006096);; Molecular Function: 1-aminocyclopropane-1-carboxylate deaminase activity (GO:0008660);; Cellular Component: chloroplast (GO:0009507);; Biological Process: response to salt stress (GO:0009651);; Biologic…	--	--	Pyridoxal-phosphate dependent enzyme	unnamed protein product [Coffea canephora]		47.42	29.43	28.43	45.85	53.86	67.72	36.11	46.81
qGCI6-2	CSS0042250.1	Cellular Component: mitochondrion (GO:0005739);; Cellular Component: cytosol (GO:0005829);; Biological Process: gluconeogenesis (GO:0006094);; Biological Process: glycolytic process (GO:0006096);; Molecular Function: 1-aminocyclopropane-1-carboxylate deaminase activity (GO:0008660);; Cellular Component: chloroplast (GO:0009507);; Biological Process: response to salt stress (GO:0009651);; Biologic…	--	--	Pyridoxal-phosphate dependent enzyme	PREDICTED: probable 1-aminocyclopropane-1-carboxylate deaminase [Prunus mume]		1.96	0.24	0.56	10.31	19.47	24.08	0.05	1.1
qGCI6-2	CSS0029911.1	--	--	--	F-box associated	unnamed protein product [Coffea canephora]		6.77	7.67	9.42	8.54	8.27	4.07	3.77	6.77
qGCI6-2	CSS0038208.1	--	--	--	--	hypothetical protein L484_014824 [Morus notabilis]		0	0	0.04	0	0	0	0.04	0.1
qGCI6-2	CSS0030716.1	--	--	General function prediction only	PPR repeat family	PREDICTED: putative pentatricopeptide repeat-containing protein At3g08820 [Vitis vinifera]		3.6	0.72	2.66	2.21	3.22	1.33	1.58	2.56
qGCI6-2	CSS0031294.1	--	--	General function prediction only	PPR repeat family	PREDICTED: putative pentatricopeptide repeat-containing protein At3g08820 [Vitis vinifera]		0.84	0.21	0.43	0.67	0.71	0.6	0.52	0.41
qGCI6-2	CSS0018994.1	--	--	Intracellular trafficking, secretion, and vesicular transport	MSP (Major sperm protein) domain	hypothetical protein CICLE_v10001215mg [Citrus clementina]		91.18	248.49	95.37	163.64	132.86	207.02	109.41	139.06
qGCI6-2	CSS0011132.1	--	--	--	--	--		0	0	0	0	0	0	0	0
qGCI6-2	CSS0031026.1	Molecular Function: protein kinase activity (GO:0004672);; Cellular Component: nucleus (GO:0005634);; Cellular Component: vacuolar membrane (GO:0005774);; Cellular Component: Golgi apparatus (GO:0005794);; Cellular Component: cytosol (GO:0005829);; Cellular Component: plasma membrane (GO:0005886);; Cellular Component: plasmodesma (GO:0009506);; Biological Process: regulation of meristem growth (G…	--	Energy production and conversion	SPFH domain / Band 7 family	unnamed protein product [Coffea canephora]		5.45	1.19	1.22	4	1.87	1.49	1.61	3.47
qGCI6-2	CSS0040059.1	--	--	--	--	PREDICTED: cytokinesis protein sepA-like isoform X1 [Glycine max]		4292.36	307.21	398.71	586.67	101.48	49.62	362.59	1070.75
qGCI6-2	CSS0010592.1	--	--	--	MULE transposase domain	hypothetical protein PRUPE_ppa023217mg [Prunus persica]		0	0	0.1	0.29	0	0.15	0	0.03
qGCI6-2	CSS0010917.1	Molecular Function: structural constituent of nuclear pore (GO:0005487);; Cellular Component: nuclear envelope (GO:0005635);; Biological Process: negative regulation of flower development (GO:0009910);; Biological Process: polarity specification of adaxial/abaxial axis (GO:0009944);; Biological Process: leaf morphogenesis (GO:0009965);; Biological Process: pre-miRNA export from nucleus (GO:003528…	K14289|0|vvi:100258918|K14289 exportin-5 | (RefSeq) protein HASTY 1	--	Exportin 1-like protein	PREDICTED: protein HASTY 1 [Vitis vinifera]		4.37	2.87	4.41	5.13	6.58	5.97	4.69	6.83
qGCI6-2	CSS0028451.1	Molecular Function: ATP binding (GO:0005524);; Biological Process: protein phosphorylation (GO:0006468);; Molecular Function: RNA polymerase II CTD heptapeptide repeat kinase activity (GO:0008353);;	K08819|0|spen:107006175|K08819 cyclin-dependent kinase 12/13 [EC:2.7.11.22 2.7.11.23] | (RefSeq) probable serine/threonine-protein kinase At1g54610	Cell cycle control, cell division, chromosome partitioning	Protein kinase domain	PREDICTED: probable serine/threonine-protein kinase At1g54610 [Nicotiana tomentosiformis]		2.65	2.04	3.86	1.19	3.2	1.65	3.94	4.39
qGCI6-2	CSS0004956.1	--	--	--	GRF zinc finger	--		1.26	0.3	0.2	0.43	0.42	0.19	1.31	0.39
qGCI6-2	CSS0048459.1	--	K14565|0|vvi:100248675|K14565 nucleolar protein 58 | (RefSeq) probable nucleolar protein 5-2	--	Putative snoRNA binding domain	PREDICTED: probable nucleolar protein 5-2 [Vitis vinifera]		17.05	3.85	8.14	16.64	5.52	2.79	6.79	14
qGCI6-2	CSS0000878.1	--	--	--	--	hypothetical protein MIMGU_mgv1a024293mg, partial [Erythranthe guttata]		0	0	0	0.09	0	0	0.37	0
qGCI6-2	CSS0044605.1	Molecular Function: structural constituent of nuclear pore (GO:0005487);; Cellular Component: nuclear envelope (GO:0005635);; Biological Process: negative regulation of flower development (GO:0009910);; Biological Process: polarity specification of adaxial/abaxial axis (GO:0009944);; Biological Process: leaf morphogenesis (GO:0009965);; Biological Process: pre-miRNA export from nucleus (GO:003528…	K14289|3.32025e-58|vvi:100258918|K14289 exportin-5 | (RefSeq) protein HASTY 1	--	--	hypothetical protein VITISV_038842 [Vitis vinifera]		0.63	0.72	0.63	0.43	5.04	3.29	1.42	1.83
qGCI6-2	CSS0011885.1	Molecular Function: ATP binding (GO:0005524);; Biological Process: protein phosphorylation (GO:0006468);; Molecular Function: RNA polymerase II CTD heptapeptide repeat kinase activity (GO:0008353);;	K08819|0|spen:107006175|K08819 cyclin-dependent kinase 12/13 [EC:2.7.11.22 2.7.11.23] | (RefSeq) probable serine/threonine-protein kinase At1g54610	Cell cycle control, cell division, chromosome partitioning	Protein kinase domain	PREDICTED: probable serine/threonine-protein kinase At1g54610 [Nicotiana tomentosiformis]		11.47	5.56	12.82	10.86	10.79	4.05	13.18	17.86
qGCI6-2	CSS0017797.1	--	K14565|0|vvi:100248675|K14565 nucleolar protein 58 | (RefSeq) probable nucleolar protein 5-2	--	Putative snoRNA binding domain	PREDICTED: probable nucleolar protein 5-2 [Vitis vinifera]		15.37	3.52	5.51	14.59	5.72	2.44	6.37	13.36

## Sheet: Table S5
Table S5: An observation was conducted to measure the catechin content in 16 F1 offspring individuals
Sample	GA (mg/g)	EC (mg/g)	ECG (mg/g)	EGC (mg/g)	EGCG (mg/g)
F1_1515_1	0.0669059	0.900396	27.9645	29.5483	77.5436
F1_1515_2	0.0658248	0.848693	14.8295	14.8609	75.4653
F1_1515_3	0.072824	14.1238	27.8595	28.4643	79.6594
F1_1511_1	0.0780479	15.4648	34.4492	32.3058	89.7838
F1_1511_2	0.0788843	14.7616	34.2713	32.7817	89.0774
F1_1511_3	0.0779209	15.0785	34.7007	31.9086	89.4406
F1_1919_1	*	*	*	*	*
F1_1919_2	0.0939683	11.8919	25.0452	28.0567	89.3148
F1_1919_3	0.100004	11.2706	25.8327	28.397	91.1876
F1_1606_1	0.0957735	13.1583	34.8445	28.3499	88.2974
F1_1606_2	0.0827637	10.9076	34.2	25.2706	73.47
F1_1606_3	*	*	*	*	*
F1_1620_1	0.0922049	11.6674	28.036	25.5528	86.6449
F1_1620_2	0.0967943	10.6309	27.18	24.9282	84.5697
F1_1620_3	0.0896614	11.3247	26.4974	23.7052	80.5568
F1_1712_1	0.0909497	14.6836	30.2648	31.9	73.0698
F1_1712_2	0.0948837	11.5904	30.9935	27.9349	74.9704
F1_1712_3	0.0977378	14.9878	32.0897	28.2568	75.5001
F1_817_1	0.101079	12.8363	26.7204	27.0762	76.3485
F1_817_2	0.0946993	11.3718	27.8354	24.5954	71.9843
F1_817_3	0.0941721	10.6683	25.5339	22.5008	75.5755
F1_715_1	0.103527	10.7465	31.8577	26.3677	84.2786
F1_715_2	0.107466	11.4455	34.0151	29.3076	90.7774
F1_715_3	0.100187	11.4734	31.5554	26.5572	84.0043
F1_1117_1	*	*	*	*	*
F1_1117_2	0.117637	7.50794	28.9325	15.915	100.001
F1_1117_3	0.11858	7.87812	30.219	16.4126	103.893
F1_1301_1	0.14376	8.28626	32.9675	14.2271	91.5202
F1_1301_2	0.148413	8.50055	31.0922	14.8678	88.0156
F1_1301_3	0.144224	8.4793	31.736	15.0186	88.9167
F1_1412_1	0.150757	7.78736	29.993	15.7455	87.5292
F1_1412_2	0.142476	8.24015	29.5772	14.8445	90.1107
F1_1412_3	0.148439	7.77958	30.2287	14.8394	86.1063
F1_613_1	0.146179	8.71552	31.069	18.4064	99.7986
F1_613_2	0.142276	8.60863	29.5139	17.9072	98.8307
F1_613_3	0.154666	10.0484	30.7763	19.9176	108.218
F1_107_1	0.155005	8.33575	28.3739	13.6074	86.2653
F1_107_2	0.155152	8.55363	29.0095	14.1644	87.9386
F1_107_3	0.139304	7.97999	28.6128	14.4038	89.2989
F1_904_1	0.151099	8.43457	30.2515	14.7026	92.0713
F1_904_2	0.157966	9.66546	28.845	14.6457	89.0127
F1_904_3	0.154268	8.61219	28.328	14.534	88.1684
F1_717_1	0.176376	7.18859	35.0773	15.2245	78.0688
F1_717_2	0.17481	6.63218	33.4288	13.9374	76.646
F1_717_3	0.165293	7.43114	32.9806	14.4604	73.7442
F1_520_1	0.182447	6.92514	30.2617	11.2915	75.4186
F1_520_2	0.177897	7.19466	32.7028	10.7417	80.2925
F1_520_3	0.171355	7.98403	31.8185	12.5248	79.4277
Note: * Represents data that were missing or inaccurate in this study.

## Sheet: Table S6
Table S6: Detail of up-regulated genes in overexpression CsSDH4 tomato
Gene_id	CsSDH4_OE1_1	CsSDH4_OE1_2	CsSDH4_OE1_3	CsSDH4_OE2_1	CsSDH4_OE2_2	CsSDH4_OE2_3	WT_1	WT_2	WT_3	CsSDH4	WT	log2FoldChange	pvalue	padj	gene_name	gene_chr	gene_biotype	gene_description	Family
novel.14	426.61	455.707	421.109	342.696	346.165	315.326	16.4103	9.34739	8.65234	384.602	11.47	5.0587	1.50582e-69	1.6951e-65	-	1	-	- && sp|Q94A15|APTG1_ARATH Mannosyltransferase APTG1 OS=Arabidopsis thaliana OX=3702 GN=APTG1 PE=2 SV=1 && -	B3
Solyc11g021360_2	797.115	749.845	807.621	676.989	825.182	682.344	200.785	218.729	219.553	756.516	213.022	1.82886	1.01764e-64	7.63703e-61	Solyc11g021360_2	11	protein_coding	NA && - && -	-
Solyc12g005640_2	254.06	283.781	267.889	224.107	262.898	206.771	0.965314	3.73895	4.32617	249.918	3.01015	6.39391	1.6599e-37	4.67136e-34	Solyc12g005640_2	12	protein_coding	NA && sp|Q9SJX8|MYB14_ARATH Transcription factor MYB14 OS=Arabidopsis thaliana OX=3702 GN=MYB14 PE=2 SV=1 && PF00249:Myb-like DNA-binding domain	MYB
Solyc07g043550_3	399.087	325.209	401.339	405.26	465.919	524.164	108.115	90.6696	83.2787	420.163	94.0212	2.15812	5.03783e-36	1.26024e-32	Solyc07g043550_3	7	protein_coding	NA && sp|Q9SA77|ARAE1_ARATH UDP-arabinose 4-epimerase 1 OS=Arabidopsis thaliana OX=3702 GN=MUR4 PE=1 SV=1 && PF16363:GDP-mannose 4,6 dehydratase	ERF
Solyc12g005760_2	533.527	581.026	498.214	537.856	605.321	568.62	208.508	205.642	248.755	554.094	220.968	1.32943	1.6163e-35	3.63893e-32	Solyc12g005760_2	12	protein_coding	NA && sp|Q9LSX7|PEX22_ARATH Peroxisome biogenesis protein 22 OS=Arabidopsis thaliana OX=3702 GN=PEX22 PE=1 SV=1 && -	-
novel.660	187.37	177.104	173.979	135.398	142.208	162.315	22.2022	5.60843	11.897	163.062	13.2359	3.62425	3.04854e-35	6.23953e-32	-	8	-	- && - && -	-
Solyc04g072375_1	246.65	192.64	167.06	121.391	193.665	155.078	11.5838	11.2169	8.65234	179.414	10.4843	4.08866	1.07761e-34	2.02178e-31	Solyc04g072375_1	4	protein_coding	NA && sp|Q940Q4|ATL13_ARATH RING-H2 finger protein ATL13 OS=Arabidopsis thaliana OX=3702 GN=ATL13 PE=2 SV=2 && PF13639:Ring finger domain	C3H
Solyc06g050980_3	4865.26	4401.71	4320.82	3592.24	5599.45	4994.55	1434.46	1470.34	1658	4629.01	1520.93	1.60594	2.9573e-34	5.12158e-31	Solyc06g050980_3	6	protein_coding	NA && sp|Q8RX97|FRI1_TOBAC Ferritin-1, chloroplastic OS=Nicotiana tabacum OX=4097 GN=FER1 PE=2 SV=1 && PF00210:Ferritin-like domain	B3
Solyc03g095750_2	189.487	171.926	186.83	221.305	230.153	210.906	6.7572	0.934739	1.08154	201.768	2.92449	6.08824	6.20504e-34	9.97859e-31	Solyc03g095750_2	3	protein_coding	NA && sp|Q8S7E1|CAO_ORYSJ Chlorophyllide a oxygenase, chloroplastic OS=Oryza sativa subsp. japonica OX=39947 GN=CAO PE=2 SV=1 && -	-
novel.222	312.283	310.709	365.752	210.1	193.665	207.805	0	3.73895	4.32617	266.719	2.68837	6.65504	3.55451e-32	5.33508e-29	-	11	-	- && sp|Q94HW2|POLR1_ARATH Retrovirus-related Pol polyprotein from transposon RE1 OS=Arabidopsis thaliana OX=3702 GN=RE1 PE=2 SV=1 && -	LBD
novel.378	392.735	345.923	314.349	200.762	270.383	292.581	60.8148	33.6506	34.6093	302.789	43.0249	2.81172	1.12532e-28	1.40752e-25	-	3	-	- && - && -	MYB_related
novel.135	215.951	337.637	263.935	296.941	185.245	92.013	11.5838	13.0863	12.9785	231.954	12.5495	4.20882	5.32013e-26	5.44443e-23	-	10	-	- && sp|Q99315|YG31B_YEAST Transposon Ty3-G Gag-Pol polyprotein OS=Saccharomyces cerevisiae (strain ATCC 204508 / S288c) OX=559292 GN=TY3B-G PE=1 SV=3 && -	ERF
Solyc12g009880_1	1135.86	875.164	996.428	871.215	959.906	1040.06	431.496	465.5	478.042	979.772	458.346	1.09604	9.03972e-25	8.14081e-22	Solyc12g009880_1	12	protein_coding	NA && - && -	bHLH
Solyc05g041770_2	158.788	163.64	183.865	163.411	196.472	159.214	28.9594	49.5411	58.4033	170.898	45.6346	1.91282	5.59188e-22	4.84214e-19	Solyc05g041770_2	5	protein_coding	NA && sp|P32456|GBP2_HUMAN Guanylate-binding protein 2 OS=Homo sapiens OX=9606 GN=GBP2 PE=1 SV=3 && PF02263:Guanylate-binding protein, N-terminal domain	bHLH
Solyc06g059970_3	187.37	168.819	134.439	88.7089	151.564	107.521	17.3757	3.73895	12.9785	139.737	11.3644	3.62909	6.83975e-22	5.70333e-19	Solyc06g059970_3	6	protein_coding	NA && sp|Q07474|MADS2_PETHY Floral homeotic protein PMADS 2 OS=Petunia hybrida OX=4102 GN=PMADS2 PE=2 SV=1 && PF00319:SRF-type transcription factor (DNA-binding and dimerisation domain)	MIKC_MADS
Solyc03g119610_1	839.458	886.556	890.656	844.135	890.673	869.472	576.293	561.778	571.054	870.158	569.708	0.611285	5.36343e-21	4.31258e-18	Solyc03g119610_1	3	protein_coding	NA && - && -	ERF
Solyc08g079310_3	73.0424	92.177	95.8864	61.6293	62.6839	79.6068	4.82657	7.47791	4.32617	77.5043	5.54355	3.78948	1.57036e-20	1.21914e-17	Solyc08g079310_3	8	protein_coding	NA && sp|O64636|C76C1_ARATH Cytochrome P450 76C1 OS=Arabidopsis thaliana OX=3702 GN=CYP76C1 PE=2 SV=1 && PF00067:Cytochrome P450	bHLH
Solyc09g011030_3	999.304	962.162	975.669	1071.04	1174.15	1136.21	605.252	575.799	589.44	1053.09	590.164	0.835844	3.67009e-20	2.75428e-17	Solyc09g011030_3	9	protein_coding	NA && sp|Q53MB8|TLPH_ORYSJ Thaumatin-like protein OS=Oryza sativa subsp. japonica OX=39947 GN=Os11g0706600 PE=2 SV=1 && PF00314:Thaumatin family	MYB
Solyc01g049880_3	474.246	416.35	413.201	388.452	427.56	403.203	226.849	207.512	224.961	420.502	219.774	0.936343	4.55182e-20	3.16423e-17	Solyc01g049880_3	1	protein_coding	NA && - && -	ERF
novel.270	71.9838	96.3198	94.8979	82.1724	74.8465	77.5391	6.7572	1.86948	16.2231	82.9599	8.28327	3.37213	4.63798e-20	3.16423e-17	-	12	-	- && - && -	-
Solyc03g095753_1	60.3394	79.7487	67.2193	110.186	105.721	111.656	4.82657	0.934739	4.32617	89.145	3.36249	4.7525	1.19704e-19	7.81217e-17	Solyc03g095753_1	3	protein_coding	NA && - && -	-
Solyc02g005110_3	78.3353	91.1413	111.703	148.471	131.917	60.9974	9.65314	7.47791	3.24463	103.761	6.79189	3.91628	1.21447e-19	7.81217e-17	Solyc02g005110_3	2	protein_coding	NA && sp|K4D3V7|U76E1_SOLLC UDP-glycosyltransferase 76E1 OS=Solanum lycopersicum OX=4081 GN=UGT76E1 PE=1 SV=1 && -	HD-ZIP
Solyc08g074897_1	182.077	191.604	202.647	182.087	171.211	142.672	60.8148	24.3032	36.7724	178.716	40.6301	2.13753	2.53926e-19	1.58803e-16	Solyc08g074897_1	8	protein_coding	NA && - && -	-
Solyc05g051290_3	592.808	525.098	616.836	611.624	636.195	612.042	258.704	291.638	354.746	599.101	301.696	0.992642	3.50719e-18	1.97402e-15	Solyc05g051290_3	5	nontranslating_CDS	NA && sp|Q00423|HMGYA_SOYBN HMG-Y-related protein A OS=Glycine max OX=3847 PE=2 SV=1 && PF00538:linker histone H1 and H5 family	-
Solyc06g066590_3	135.499	101.498	93.9094	123.259	126.303	117.859	35.7166	33.6506	27.0385	116.388	32.1353	1.85126	4.6537e-18	2.55545e-15	Solyc06g066590_3	6	protein_coding	NA && sp|Q9M815|PCR8_ARATH Protein PLANT CADMIUM RESISTANCE 8 OS=Arabidopsis thaliana OX=3702 GN=PCR8 PE=1 SV=2 && PF04749:PLAC8 family	B3
novel.576	549.406	584.133	569.387	163.411	261.963	239.854	0	0	0	394.692	0	11.0788	1.22305e-17	6.55615e-15	-	6	-	- && - && -	-
Solyc06g075513_1	118.562	122.212	95.8864	88.7089	90.7513	85.8099	21.2369	13.0863	29.2016	100.322	21.175	2.25831	2.43022e-17	1.2435e-14	Solyc06g075513_1	6	protein_coding	NA && sp|Q9FRL8|DHAR2_ARATH Glutathione S-transferase DHAR2 OS=Arabidopsis thaliana OX=3702 GN=DHAR2 PE=1 SV=1 && -	ERF
Solyc03g121000_3	1741.37	1640.54	1567.79	913.235	758.756	777.458	282.837	226.207	200.085	1233.19	236.376	2.38266	7.28675e-17	3.56639e-14	Solyc03g121000_3	3	protein_coding	NA && sp|Q9LU15|AHP4_ARATH Histidine-containing phosphotransfer protein 4 OS=Arabidopsis thaliana OX=3702 GN=AHP4 PE=1 SV=2 && -	MYB_related
Solyc02g079880_3	984.484	879.307	1019.16	1134.54	995.458	1070.04	550.229	601.972	616.479	1013.83	589.56	0.78285	2.37493e-16	1.11394e-13	Solyc02g079880_3	2	protein_coding	NA && - && -	-
Solyc10g076740_2	721.955	694.953	674.17	628.432	703.557	758.849	452.732	392.59	403.415	696.986	416.246	0.742918	3.29327e-16	1.51316e-13	Solyc10g076740_2	10	protein_coding	NA && sp|Q9SRM5|CPR49_ARATH GDSL esterase/lipase CPRD49 OS=Arabidopsis thaliana OX=3702 GN=CPRD49 PE=2 SV=1 && PF00657:GDSL-like Lipase/Acylhydrolase	-
Solyc05g007830_3	3491.21	4071.32	3981.76	3428.83	3571.11	3895.56	2023.3	2293.85	2454.02	3739.97	2257.06	0.728774	6.28189e-16	2.74633e-13	Solyc05g007830_3	5	protein_coding	NA && sp|Q9C554|EXPA1_ARATH Expansin-A1 OS=Arabidopsis thaliana OX=3702 GN=EXPA1 PE=2 SV=1 && PF03330:Lytic transglycolase|PF01357:Pollen allergen	bHLH
Solyc04g056340_3	755.83	748.809	732.493	710.605	711.977	778.492	443.079	386.047	499.672	739.701	442.933	0.741877	9.28039e-16	3.86923e-13	Solyc04g056340_3	4	protein_coding	NA && sp|Q681Z2|DSP3_ARATH Tyrosine-protein phosphatase DSP3 OS=Arabidopsis thaliana OX=3702 GN=DSP3 PE=1 SV=1 && PF03162:Tyrosine phosphatase family	SBP
Solyc04g081590_3	1773.13	1935.72	1971.11	2016.96	2286.56	2008.78	1067.64	1241.33	1264.32	1998.71	1191.1	0.747286	4.57001e-15	1.80507e-12	Solyc04g081590_3	4	protein_coding	NA && sp|Q9SYQ8|CLV1_ARATH Receptor protein kinase CLAVATA1 OS=Arabidopsis thaliana OX=3702 GN=CLV1 PE=1 SV=3 && PF07714:Protein tyrosine kinase|PF13855:Leucine rich repeat|PF08263:Leucine rich repeat N-terminal domain	MYB_related
Solyc04g071900_3	3481.69	3360.84	3477.61	3173.91	3489.72	3407.58	2343.78	1760.11	1714.24	3398.56	1939.38	0.809049	5.50816e-15	2.13811e-12	Solyc04g071900_3	4	protein_coding	NA && sp|Q96520|PER12_ARATH Peroxidase 12 OS=Arabidopsis thaliana OX=3702 GN=PER12 PE=1 SV=1 && PF00141:Peroxidase	TCP
novel.174	67.7495	100.463	103.795	149.404	167.469	149.909	0	0	0	123.131	0	9.39983	9.63038e-15	3.67489e-12	-	11	-	- && - && -	-
novel.643	74.101	66.2846	47.4489	98.9804	123.497	103.385	0.965314	2.80422	0	85.6162	1.25651	6.02767	1.90064e-14	7.01494e-12	-	7	-	- && - && -	-
Solyc09g014380_3	2082.24	2011.32	2038.33	2066.45	2052.66	2023.25	1611.11	1455.39	1400.6	2045.71	1489.03	0.457694	2.46863e-14	8.96431e-12	Solyc09g014380_3	9	protein_coding	NA && sp|Q9FEL7|LAX2_MEDTR Auxin transporter-like protein 2 OS=Medicago truncatula OX=3880 GN=LAX2 PE=2 SV=1 && PF01490:Transmembrane amino acid transporter protein	-
Solyc07g044930_3	491.184	455.707	462.627	460.352	490.244	461.099	255.808	283.226	320.136	470.202	286.39	0.717879	3.15637e-14	1.12798e-11	Solyc07g044930_3	7	protein_coding	NA && sp|F4INY4|HVT1_ARATH DExH-box ATP-dependent RNA helicase DExH6 OS=Arabidopsis thaliana OX=3702 GN=HVT1 PE=2 SV=1 && PF07717:Oligonucleotide/oligosaccharide-binding (OB)-fold|PF01424:R3H domain|PF04408:Helicase associated domain (HA2)|PF00271:Helicase conserved C-terminal domain|PF00270:DEAD/DEAH box helicase	bHLH
Solyc08g022130_2	48.6949	62.1418	34.5982	118.59	69.233	72.3698	3.86126	3.73895	2.16308	67.6046	3.25443	4.36367	4.70099e-14	1.62828e-11	Solyc08g022130_2	8	protein_coding	NA && - && -	-
novel.747	2602	2609.96	2698.66	591.081	768.112	668.904	43.4391	74.7791	68.1371	1656.45	62.1185	4.73699	5.46932e-14	1.8657e-11	-	9	-	- && - && -	-
Solyc11g010850_2	671.143	998.412	844.196	860.943	819.569	657.531	381.299	413.154	343.93	808.632	379.461	1.09091	6.42696e-14	2.12789e-11	Solyc11g010850_2	11	protein_coding	NA && sp|Q6YU51|DXS2_ORYSJ Probable 1-deoxy-D-xylulose-5-phosphate synthase 2, chloroplastic OS=Oryza sativa subsp. japonica OX=39947 GN=Os07g0190000 PE=2 SV=1 && PF02780:Transketolase, C-terminal domain|PF13292:1-deoxy-D-xylulose-5-phosphate synthase|PF02779:Transketolase, pyrimidine binding domain	-
Solyc01g104725_1	64.5737	80.7844	88.9668	122.325	87.9446	96.1485	27.9941	14.9558	12.9785	90.1238	18.6428	2.26806	6.82853e-14	2.22808e-11	Solyc01g104725_1	1	protein_coding	NA && - && -	-
Solyc00g005092_1	85.7454	63.1775	69.1964	82.1724	101.978	53.7604	14.4797	12.1516	1.08154	76.0051	9.23762	3.01207	7.07617e-14	2.2759e-11	Solyc00g005092_1	SL3.00SC0000001	protein_coding	NA && - && -	-
Solyc01g079830_3	93.1555	76.6416	88.9668	89.6427	93.5581	109.589	29.9247	34.5853	24.8755	91.9255	29.7952	1.61801	9.08433e-14	2.88063e-11	Solyc01g079830_3	1	protein_coding	NA && - && -	-
Solyc09g007120_3	179.959	162.604	185.842	169.948	191.794	201.602	83.017	80.3875	98.4203	181.958	87.275	1.06428	1.17291e-13	3.66762e-11	Solyc09g007120_3	9	protein_coding	NA && sp|Q5XVF0|MEE12_ARATH TATA box-binding protein-associated factor RNA polymerase I subunit B OS=Arabidopsis thaliana OX=3702 GN=MEE12 PE=1 SV=1 && -	-
novel.329	63.5151	54.8919	47.4489	81.2387	90.7513	120.961	2.89594	0.934739	0	76.4678	1.27689	5.86153	1.24059e-13	3.77442e-11	-	2	-	- && - && -	-
Solyc03g096140_2	102.683	89.0699	84.0242	338.961	346.165	379.425	0	0	0	223.388	0	10.258	1.341e-13	3.97253e-11	Solyc03g096140_2	3	protein_coding	NA && sp|P59234|YIPL_SOLTU Protein yippee-like OS=Solanum tuberosum OX=4113 PE=2 SV=1 && -	WRKY
Solyc10g050510_1	1090.34	1067.8	1044.87	1561.28	1522.19	1815.45	482.657	530.931	544.016	1350.32	519.201	1.37919	2.46424e-13	7.20518e-11	Solyc10g050510_1	10	protein_coding	NA && - && -	-
novel.607	78.3353	74.5702	71.1734	57.8942	77.6532	59.9636	0	0	0	69.9316	0	8.58162	6.38983e-13	1.7544e-10	-	7	-	- && - && -	HB-other
Solyc08g074910_3	78.3353	79.7487	84.0242	75.636	55.1993	57.8958	23.1675	7.47791	11.897	71.8065	14.1808	2.33875	9.55493e-13	2.5918e-10	Solyc08g074910_3	8	protein_coding	NA && - && -	-
Solyc03g078580_3	0	0	0	549.061	620.29	539.672	0	0	0	284.837	0	24.502	9.73322e-13	2.60874e-10	Solyc03g078580_3	3	nontranslating_CDS	NA && - && -	-
Solyc01g067740_3	780.177	905.199	845.184	855.34	837.345	957.349	582.085	494.477	563.483	863.432	546.682	0.659965	1.05279e-12	2.78854e-10	Solyc01g067740_3	1	protein_coding	NA && sp|Q43779|SODC2_SOLLC Superoxide dismutase [Cu-Zn] 2 OS=Solanum lycopersicum OX=4081 GN=SODCC.5 PE=3 SV=3 && PF00080:Copper/zinc superoxide dismutase (SODC)	C2H2
Solyc06g066420_3	809.818	511.634	653.411	555.598	685.781	873.607	154.45	283.226	261.733	681.641	233.136	1.54798	1.07114e-12	2.80416e-10	Solyc06g066420_3	6	protein_coding	NA && - && -	-
Solyc09g015140_2	75.1595	50.7491	65.2423	66.2982	88.8802	52.7266	18.341	8.41265	12.9785	66.5093	13.244	2.33268	1.21124e-12	3.13446e-10	Solyc09g015140_2	9	protein_coding	NA && - && PF08646:Replication factor-A C terminal domain	-
Solyc06g049050_3	1554	1700.61	1902.9	1950.66	1800.99	1921.94	1057.02	1223.57	1135.62	1805.18	1138.74	0.664805	1.68031e-12	4.29891e-10	Solyc06g049050_3	6	protein_coding	NA && sp|O22874|EXPA8_ARATH Expansin-A8 OS=Arabidopsis thaliana OX=3702 GN=EXPA8 PE=2 SV=1 && PF01357:Pollen allergen|PF03330:Lytic transglycolase	MYB_related
Solyc06g035560_2	75.1595	70.4274	101.818	28.9471	58.006	34.1172	0.965314	2.80422	3.24463	61.4125	2.33805	4.72758	2.39331e-12	5.987e-10	Solyc06g035560_2	6	protein_coding	NA && sp|Q9FIS1|AGL42_ARATH MADS-box protein AGL42 OS=Arabidopsis thaliana OX=3702 GN=AGL42 PE=1 SV=1 && PF00319:SRF-type transcription factor (DNA-binding and dimerisation domain)	MIKC_MADS
Solyc02g062890_2	241.357	176.068	294.579	302.544	360.199	449.727	99.4274	59.8233	81.1156	304.079	80.1221	1.92517	2.85418e-12	7.06143e-10	Solyc02g062890_2	2	protein_coding	NA && sp|Q8GXR2|PLT6_ARATH Probable polyol transporter 6 OS=Arabidopsis thaliana OX=3702 GN=PLT6 PE=2 SV=2 && PF00083:Sugar (and other) transporter	MYB_related
Solyc01g109655_1	19006.9	17937.2	16995.6	21928.8	19428.3	24223.2	10721.7	10250.3	12279.8	19920	11084	0.845791	2.89784e-12	7.09151e-10	Solyc01g109655_1	1	protein_coding	NA && sp|P49310|GRP1_SINAL Glycine-rich RNA-binding protein GRP1A OS=Sinapis alba OX=3728 PE=2 SV=1 && PF00249:Myb-like DNA-binding domain|PF00076:RNA recognition motif. (a.k.a. RRM, RBD, or RNP domain)	MYB_related
Solyc08g074893_1	64.5737	41.4279	67.2193	55.0929	64.5551	54.7943	14.4797	8.41265	15.1416	57.9439	12.678	2.20391	3.02706e-12	7.25014e-10	Solyc08g074893_1	8	protein_coding	NA && - && -	-
novel.69	336.63	287.924	344.005	0	0	0	0	0	0	161.426	0	23.7648	4.5389e-12	1.07567e-09	-	1	-	- && sp|Q9LK10|CLSY4_ARATH SNF2 domain-containing protein CLASSY 4 OS=Arabidopsis thaliana OX=3702 GN=CLSY4 PE=1 SV=1 && -	-
Solyc12g010800_2	89.9797	73.5345	75.1275	74.7022	81.3955	78.5729	32.8207	28.0422	23.7939	78.8854	28.2189	1.47676	9.44931e-12	2.19321e-09	Solyc12g010800_2	12	protein_coding	NA && sp|F4IN23|BZP34_ARATH Basic leucine zipper 34 OS=Arabidopsis thaliana OX=3702 GN=BZIP34 PE=1 SV=1 && PF00170:bZIP transcription factor	bZIP
novel.210	40.2262	36.2494	53.3801	58.828	101.043	73.4037	0	0	0	60.5217	0	8.3758	9.9187e-12	2.27867e-09	-	11	-	- && - && -	-
novel.700	1381.45	1272.87	1378	107.384	130.981	147.841	0	1.86948	0	736.421	0.623159	10.1596	2.88055e-11	6.55077e-09	-	8	-	- && - && -	B3
Solyc07g006910_3	239.24	237.175	241.199	313.749	264.769	234.685	151.554	115.908	110.317	255.136	125.926	1.01807	4.4756e-11	9.78287e-09	Solyc07g006910_3	7	protein_coding	NA && sp|Q9FG70|NSTU2_ARATH Nucleotide-sugar uncharacterized transporter 2 OS=Arabidopsis thaliana OX=3702 GN=At5g55950 PE=2 SV=1 && PF03151:Triose-phosphate Transporter family	GRF
Solyc05g056140_3	1056.47	1018.09	1113.07	1061.71	1079.66	1139.31	808.933	810.418	797.096	1078.05	805.483	0.420335	4.92157e-11	1.06542e-08	Solyc05g056140_3	5	protein_coding	NA && sp|Q9LTA6|WAV3_ARATH E3 ubiquitin-protein ligase WAV3 OS=Arabidopsis thaliana OX=3702 GN=WAV3 PE=1 SV=1 && PF14624:VWA / Hh protein intein-like|PF00092:von Willebrand factor type A domain|PF17123:RING-like zinc finger	G2-like
Solyc07g064373_1	37.0505	35.2137	29.6556	53.2253	46.779	55.8281	0	0	0	42.9587	0	7.88066	7.7812e-11	1.63725e-08	Solyc07g064373_1	7	protein_coding	NA && - && PF10536:Plant mobile domain	-
Solyc11g006230_2	682.787	743.63	641.549	698.466	696.072	781.594	399.64	477.651	486.694	707.35	454.662	0.638103	1.05178e-10	2.1527e-08	Solyc11g006230_2	11	protein_coding	NA && sp|Q8L8A5|GIF1_ARATH GRF1-interacting factor 1 OS=Arabidopsis thaliana OX=3702 GN=GIF1 PE=1 SV=1 && PF05030:SSXT protein (N-terminal region)	-
Solyc12g013590_2	199.014	185.39	182.876	202.63	186.181	178.857	116.803	106.56	93.0126	189.158	105.459	0.839707	1.29444e-10	2.62549e-08	Solyc12g013590_2	12	protein_coding	NA && sp|O15050|TRNK1_HUMAN TPR and ankyrin repeat-containing protein 1 OS=Homo sapiens OX=9606 GN=TRANK1 PE=2 SV=4 && PF13087:AAA domain|PF00580:UvrD/REP helicase N-terminal domain|PF13086:AAA domain	C3H
Solyc09g065780_3	197.955	201.961	205.612	249.319	258.22	238.82	127.421	119.647	107.073	225.315	118.047	0.931987	1.3806e-10	2.7507e-08	Solyc09g065780_3	9	protein_coding	NA && sp|O48780|KCS11_ARATH 3-ketoacyl-CoA synthase 11 OS=Arabidopsis thaliana OX=3702 GN=KCS11 PE=1 SV=1 && PF08541:3-Oxoacyl-[acyl-carrier-protein (ACP)] synthase III C terminal|PF08392:FAE1/Type III polyketide synthase-like protein	-
Solyc07g064370_1	35.9919	27.9638	40.5293	35.4836	40.23	32.0495	0	0	4.32617	35.3747	1.44206	4.73733	5.40889e-10	1.05892e-07	Solyc07g064370_1	7	protein_coding	NA && - && PF10536:Plant mobile domain	-
Solyc05g051850_3	5106.62	5372.16	4478.98	5452.33	5711.72	5552.83	3901.8	3259.43	3336.56	5279.11	3499.26	0.593219	7.52893e-10	1.4365e-07	Solyc05g051850_3	5	protein_coding	NA && sp|Q9LW96|INO1_TOBAC Inositol-3-phosphate synthase OS=Nicotiana tabacum OX=4097 PE=2 SV=1 && PF01658:Myo-inositol-1-phosphate synthase|PF07994:Myo-inositol-1-phosphate synthase	-
Solyc02g072150_3	2038.84	1979.22	1939.48	1988.95	2099.44	2255.87	1567.67	1561.95	1450.35	2050.3	1526.66	0.424949	9.15605e-10	1.73226e-07	Solyc02g072150_3	2	protein_coding	NA && sp|Q9LMI0|TPS7_ARATH Probable alpha,alpha-trehalose-phosphate synthase [UDP-forming] 7 OS=Arabidopsis thaliana OX=3702 GN=TPS7 PE=1 SV=1 && PF02358:Trehalose-phosphatase|PF00982:Glycosyltransferase family 20	-
Solyc12g088090_2	71.9838	41.4279	22.736	25.212	24.3251	39.2865	0	0	0	37.4952	0	7.67952	9.26542e-10	1.73835e-07	Solyc12g088090_2	12	protein_coding	NA && sp|Q6EP49|MAD27_ORYSJ MADS-box transcription factor 27 OS=Oryza sativa subsp. japonica OX=39947 GN=MADS27 PE=2 SV=2 && PF00319:SRF-type transcription factor (DNA-binding and dimerisation domain)|PF01486:K-box region	MIKC_MADS
Solyc10g049215_1	26.4646	24.8567	29.6556	30.8147	33.6809	32.0495	0	0	0	29.587	0	7.34327	1.12657e-09	2.09617e-07	Solyc10g049215_1	10	protein_coding	NA && - && -	-
novel.26	66.6909	55.9276	76.116	63.4969	71.1041	57.8958	23.1675	25.2379	22.7124	65.2052	23.706	1.45893	1.16494e-09	2.14979e-07	-	1	-	- && - && -	ARR-B
Solyc02g067340_3	221.244	238.21	239.222	204.497	262.898	289.479	119.699	129.929	144.927	242.592	131.518	0.884977	1.27444e-09	2.33274e-07	Solyc02g067340_3	2	protein_coding	NA && sp|Q9SN78|MYB94_ARATH Transcription factor MYB94 OS=Arabidopsis thaliana OX=3702 GN=MYB94 PE=1 SV=1 && PF00249:Myb-like DNA-binding domain	MYB
Solyc01g067340_2	27.5232	22.7853	44.4834	30.8147	32.7453	45.4896	5.79189	2.80422	3.24463	33.9736	3.94691	3.1022	1.35536e-09	2.4424e-07	Solyc01g067340_2	1	protein_coding	NA && sp|C6SZP8|CSPL5_SOYBN CASP-like protein 1E2 OS=Glycine max OX=3847 PE=2 SV=1 && PF00010:Helix-loop-helix DNA-binding domain|PF04535:Domain of unknown function (DUF588)	bHLH
Solyc01g066790_1	26.4646	28.9995	31.6326	54.1591	42.1011	29.9818	0.965314	1.86948	1.08154	35.5565	1.30544	4.75752	1.36061e-09	2.4424e-07	Solyc01g066790_1	1	protein_coding	NA && - && -	-
Solyc12g011040_2	63.5151	108.748	85.0127	90.5764	140.337	89.9453	23.1675	22.4337	38.9355	96.3558	28.1789	1.78445	2.04795e-09	3.63052e-07	Solyc12g011040_2	12	protein_coding	NA && sp|O24370|LOX21_SOLTU Linoleate 13S-lipoxygenase 2-1, chloroplastic OS=Solanum tuberosum OX=4113 GN=LOX2.1 PE=1 SV=1 && PF00722:Glycosyl hydrolases family 16	NAC
Solyc03g118810_1	526.117	438.1	509.088	521.982	546.379	562.417	335.929	330.897	356.909	517.347	341.245	0.601482	2.13729e-09	3.75929e-07	Solyc03g118810_1	3	protein_coding	NA && sp|Q9M7R0|ALL8_OLEEU Calcium-binding allergen Ole e 8 OS=Olea europaea OX=4146 PE=1 SV=1 && PF13499:EF-hand domain pair	HSF
Solyc01g066290_2	414.965	404.957	351.913	368.842	402.3	438.354	250.982	215.925	273.63	396.889	246.845	0.686916	2.29703e-09	3.9781e-07	Solyc01g066290_2	1	protein_coding	NA && - && -	-
Solyc01g066820_3	80.4525	85.9628	100.829	138.199	117.883	128.198	39.5779	32.7158	47.5878	108.587	39.9605	1.44941	2.5972e-09	4.42981e-07	Solyc01g066820_3	1	protein_coding	NA && sp|Q940B8|KN13A_ARATH Kinesin-like protein KIN-13A OS=Arabidopsis thaliana OX=3702 GN=KIN13A PE=1 SV=1 && PF00225:Kinesin motor domain	B3
Solyc05g026245_1	164.081	134.641	106.76	33.616	28.0674	26.8802	0	0.934739	0	82.3408	0.31158	7.85506	3.1718e-09	5.36916e-07	Solyc05g026245_1	5	protein_coding	NA && sp|P92519|M810_ARATH Uncharacterized mitochondrial protein AtMg00810 OS=Arabidopsis thaliana OX=3702 GN=AtMg00810 PE=4 SV=1 && -	NAC
Solyc11g044810_2	63.5151	66.2846	59.3112	24.2782	20.5828	9.30469	0	0	0	40.5461	0	7.79454	3.61392e-09	6.07192e-07	Solyc11g044810_2	11	protein_coding	NA && sp|G9M9M3|F6H22_IPOBA Bi-functional coumaroyl CoA and feruloyl CoA ortho-hydroxylase F6H2-2-1 OS=Ipomoea batatas OX=4120 GN=F6H2-2-1 PE=1 SV=1 && PF03171:2OG-Fe(II) oxygenase superfamily|PF14226:non-haem dioxygenase in morphine synthesis N-terminal	WRKY
Solyc07g044840_3	7851.53	7874.4	7749.01	7870.81	7582.88	8114.72	6774.58	6546.91	6653.65	7840.56	6658.38	0.235738	4.09044e-09	6.77149e-07	Solyc07g044840_3	7	protein_coding	NA && sp|P35494|PMGI_TOBAC 2,3-bisphosphoglycerate-independent phosphoglycerate mutase OS=Nicotiana tabacum OX=4097 PE=2 SV=1 && PF01676:Metalloenzyme superfamily|PF06415:BPG-independent PGAM N-terminus (iPGM_N)	MYB
novel.239	84.6868	38.3208	73.1505	13.0729	14.9693	24.8125	0	0	0	41.5021	0	7.82773	4.57297e-09	7.46056e-07	-	12	-	- && - && -	-
Solyc05g052030_1	2809.49	2362.42	2741.17	2415.68	3228.69	3473.75	1447.97	1723.66	1728.3	2838.53	1633.31	0.797417	5.53496e-09	8.83788e-07	Solyc05g052030_1	5	protein_coding	NA && sp|Q9LY05|EF106_ARATH Ethylene-responsive transcription factor ERF106 OS=Arabidopsis thaliana OX=3702 GN=ERF106 PE=2 SV=1 && PF00847:AP2 domain	ERF
Solyc01g106310_3	129.147	140.855	130.485	130.729	145.951	127.164	74.3292	61.6927	81.1156	134.055	72.3792	0.894659	6.14393e-09	9.67304e-07	Solyc01g106310_3	1	protein_coding	NA && - && -	-
Solyc05g050820_3	69.8666	70.4274	80.0701	58.828	64.5551	65.1328	21.2369	32.7158	24.8755	68.1467	26.2761	1.36968	6.72613e-09	1.05161e-06	Solyc05g050820_3	5	protein_coding	NA && sp|Q0JB88|DJA6_ORYSJ Chaperone protein dnaJ A6 OS=Oryza sativa subsp. japonica OX=39947 GN=DJA6 PE=1 SV=1 && PF01556:DnaJ C terminal domain	MYB_related
Solyc01g073880_2	93.1555	59.0347	75.1275	46.6889	83.2667	101.318	17.3757	28.0422	18.3862	76.4318	21.268	1.83868	7.24272e-09	1.12457e-06	Solyc01g073880_2	1	protein_coding	NA && - && PF03107:C1 domain	B3
Solyc03g006970_1	461.543	494.027	554.56	428.604	429.432	414.576	302.143	290.704	281.201	463.79	291.349	0.669992	1.10319e-08	1.66693e-06	Solyc03g006970_1	3	protein_coding	NA && sp|Q9FLI4|SBT13_ARATH Subtilisin-like protease SBT1.3 OS=Arabidopsis thaliana OX=3702 GN=SBT1.3 PE=2 SV=1 && PF00082:Subtilase family|PF05922:Peptidase inhibitor I9|PF02225:PA domain|PF17766:Fibronectin type-III domain	HRT-like
novel.248	26.4646	36.2494	34.5982	91.5102	120.69	114.758	6.7572	9.34739	5.40771	70.7117	7.17077	3.2962	1.34566e-08	2.01975e-06	-	12	-	- && - && -	-
novel.71	269.939	248.567	285.682	41.0862	43.9723	50.6589	6.7572	3.73895	1.08154	156.651	3.85923	5.33206	1.41029e-08	2.10273e-06	-	1	-	- && - && -	-
Solyc07g042260_3	2107.64	2116.96	2145.09	2005.75	2054.54	2092.52	1577.32	1763.85	1655.84	2087.08	1665.67	0.324991	1.46978e-08	2.17701e-06	Solyc07g042260_3	7	protein_coding	NA && sp|Q8RYC8|ARFS_ARATH Auxin response factor 19 OS=Arabidopsis thaliana OX=3702 GN=ARF19 PE=1 SV=2 && PF06507:Auxin response factor|PF02309:AUX/IAA family|PF02362:B3 DNA binding domain	ARF
Solyc06g061040_3	114.327	86.9985	84.0242	136.332	212.377	176.789	36.6819	42.998	35.6909	135.141	38.4569	1.81265	1.66515e-08	2.45027e-06	Solyc06g061040_3	6	protein_coding	NA && sp|Q42583|KPRS2_ARATH Ribose-phosphate pyrophosphokinase 2, chloroplastic OS=Arabidopsis thaliana OX=3702 GN=PRS2 PE=2 SV=2 && PF14572:Phosphoribosyl synthetase-associated domain|PF13793:N-terminal domain of ribose phosphate pyrophosphokinase	bZIP
Solyc04g011870_1	348.275	343.851	252.073	282.935	287.223	346.341	137.075	172.927	193.596	310.116	167.866	0.886453	1.77713e-08	2.58324e-06	Solyc04g011870_1	4	protein_coding	NA && sp|Q9SA68|GRXS1_ARATH Monothiol glutaredoxin-S1 OS=Arabidopsis thaliana OX=3702 GN=GRXS1 PE=3 SV=1 && PF00462:Glutaredoxin	-
Solyc11g008640_2	68.808	68.356	52.3915	67.232	86.0734	90.9792	22.2022	19.6295	33.5278	72.3067	25.1198	1.53614	1.77846e-08	2.58324e-06	Solyc11g008640_2	11	protein_coding	NA && sp|Q9S7R5|TSF_ARATH Protein TWIN SISTER of FT OS=Arabidopsis thaliana OX=3702 GN=TSF PE=2 SV=1 && PF01161:Phosphatidylethanolamine-binding protein	Nin-like
Solyc03g114840_3	143.968	94.2484	157.175	190.491	178.696	216.076	53.0923	57.0191	72.4633	163.442	60.8582	1.42888	1.85708e-08	2.68015e-06	EJ2	3	protein_coding	NA && sp|Q7Y040|EJ2_SOLLC MADS-box protein EJ2 OS=Solanum lycopersicum OX=4081 GN=EJ2 PE=1 SV=1 && PF01486:K-box region|PF00319:SRF-type transcription factor (DNA-binding and dimerisation domain)	MIKC_MADS
Solyc06g035555_1	68.808	86.9985	82.0471	23.3444	37.4232	24.8125	1.93063	0	0	53.9056	0.643543	6.35461	1.95394e-08	2.80197e-06	Solyc06g035555_1	6	protein_coding	NA && sp|Q9FIS1|AGL42_ARATH MADS-box protein AGL42 OS=Arabidopsis thaliana OX=3702 GN=AGL42 PE=1 SV=1 && -	MIKC_MADS
Solyc05g051580_3	943.199	939.377	846.173	845.069	1057.21	970.789	505.825	687.968	585.114	933.636	592.969	0.654489	2.1221e-08	3.02386e-06	Solyc05g051580_3	5	protein_coding	NA && sp|Q9LFU0|DOT3_ARATH BTB/POZ domain-containing protein DOT3 OS=Arabidopsis thaliana OX=3702 GN=DOT3 PE=2 SV=1 && PF03000:NPH3 family	GRAS
novel.205	34.9333	22.7853	28.6671	20.5431	14.9693	13.4401	0	0	0	22.5564	0	6.94736	2.34564e-08	3.28011e-06	-	11	-	- && - && -	-
Solyc07g005750_3	167.256	165.711	161.129	148.471	173.082	160.247	89.7742	105.625	94.0942	162.65	96.4979	0.751304	2.65617e-08	3.69142e-06	Solyc07g005750_3	7	protein_coding	NA && sp|Q9FDX1|SKIP1_ARATH F-box protein SKIP1 OS=Arabidopsis thaliana OX=3702 GN=SKIP1 PE=1 SV=1 && -	-
Solyc09g014940_2	241.357	222.675	210.555	244.65	225.475	211.94	154.45	88.8002	117.888	226.109	120.38	0.910438	2.94309e-08	4.04029e-06	Solyc09g014940_2	9	protein_coding	NA && - && PF07107:Wound-induced protein WI12	-
Solyc08g083060_3	3327.13	3354.62	3537.91	3025.44	3661.86	3504.77	2616	2564.92	2594.62	3401.96	2591.85	0.392383	2.99204e-08	4.058e-06	Solyc08g083060_3	8	protein_coding	NA && sp|Q6R3L0|YSL1_ARATH Metal-nicotianamine transporter YSL1 OS=Arabidopsis thaliana OX=3702 GN=YSL1 PE=2 SV=2 && PF03169:OPT oligopeptide transporter protein	FAR1
Solyc01g098110_3	2731.15	3044.95	2775.76	3246.74	3506.56	3547.15	1704.75	2048.95	2215	3142.05	1989.56	0.659542	3.44227e-08	4.64068e-06	Solyc01g098110_3	1	protein_coding	NA && sp|Q9ZVN2|Y1457_ARATH Acyltransferase-like protein At1g54570, chloroplastic OS=Arabidopsis thaliana OX=3702 GN=At1g54570 PE=1 SV=1 && -	GeBP
Solyc03g118470_3	901.915	908.306	874.84	914.168	986.102	969.755	607.183	703.858	720.307	925.848	677.116	0.452167	3.57059e-08	4.78502e-06	Solyc03g118470_3	3	protein_coding	NA && sp|Q9ZU95|NUD17_ARATH Nudix hydrolase 17, mitochondrial OS=Arabidopsis thaliana OX=3702 GN=NUDT17 PE=2 SV=1 && PF00293:NUDIX domain	ERF
novel.70	30.699	45.5707	54.3686	29.8809	16.8405	19.6432	4.82657	0.934739	1.08154	32.8338	2.28095	3.83289	3.79015e-08	5.0195e-06	-	1	-	- && - && -	-
Solyc02g093750_3	178.901	123.248	149.266	176.484	190.858	223.313	87.8436	84.1265	69.2187	173.678	80.3963	1.10892	4.23446e-08	5.54271e-06	Solyc02g093750_3	2	protein_coding	NA && sp|B9SLR1|Y231_RICCO Glycosyltransferase family 92 protein RCOM_0530710 OS=Ricinus communis OX=3988 GN=RCOM_0530710 PE=3 SV=1 && PF01697:Glycosyltransferase family 92	-
Solyc02g083835_1	2245.26	1871.5	2007.68	2189.71	2209.84	2672.51	1483.69	1456.32	1431.96	2199.42	1457.32	0.593702	4.9283e-08	6.29002e-06	Solyc02g083835_1	2	protein_coding	NA && sp|Q9FYB5|DNJ11_ARATH Chaperone protein dnaJ 11, chloroplastic OS=Arabidopsis thaliana OX=3702 GN=ATJ11 PE=1 SV=2 && PF00226:DnaJ domain	C2H2
Solyc04g077850_3	445.664	369.744	385.523	380.981	393.879	438.354	262.566	277.617	282.282	402.358	274.155	0.553224	5.02739e-08	6.3588e-06	Solyc04g077850_3	4	protein_coding	NA && sp|O22193|PUB4_ARATH U-box domain-containing protein 4 OS=Arabidopsis thaliana OX=3702 GN=PUB4 PE=1 SV=3 && PF00514:Armadillo/beta-catenin-like repeat	HSF
Solyc02g071475_1	117.503	19.6782	51.403	70.9671	90.7513	153.01	16.4103	3.73895	6.48925	83.8855	8.87952	3.2377	5.37933e-08	6.76593e-06	Solyc02g071475_1	2	protein_coding	NA && sp|Q39224|SRG1_ARATH Protein SRG1 OS=Arabidopsis thaliana OX=3702 GN=SRG1 PE=2 SV=1 && PF03171:2OG-Fe(II) oxygenase superfamily|PF14226:non-haem dioxygenase in morphine synthesis N-terminal	HB-other
Solyc01g108190_3	594.925	531.312	542.697	478.094	528.603	571.721	306.97	382.308	387.192	541.226	358.823	0.593088	6.17514e-08	7.72373e-06	Solyc01g108190_3	1	protein_coding	NA && sp|Q9ZQE6|CML30_ARATH Calmodulin-like protein 30 OS=Arabidopsis thaliana OX=3702 GN=CML30 PE=2 SV=1 && PF13499:EF-hand domain pair	-
Solyc09g089780_3	16.9374	49.7134	29.6556	74.7022	31.8097	49.625	0.965314	0.934739	0	42.0739	0.633351	6.00176	6.77377e-08	8.33358e-06	Solyc09g089780_3	9	protein_coding	NA && sp|O04847|DV4H_CATRO Deacetoxyvindoline 4-hydroxylase OS=Catharanthus roseus OX=4058 GN=D4H PE=1 SV=2 && PF03171:2OG-Fe(II) oxygenase superfamily|PF14226:non-haem dioxygenase in morphine synthesis N-terminal	NAC
Solyc06g053700_1	77.2767	39.3565	58.3227	62.5631	62.6839	69.2682	26.0635	17.76	19.4678	61.5785	21.0971	1.54416	7.18667e-08	8.74598e-06	Solyc06g053700_1	6	protein_coding	NA && sp|Q6NN02|Y4445_ARATH Uncharacterized protein At4g14450, chloroplastic OS=Arabidopsis thaliana OX=3702 GN=At4g14450 PE=2 SV=1 && -	-
Solyc01g106690_3	1298.88	1020.16	1161.51	1455.76	1307.94	1329.54	890.985	773.964	770.058	1262.3	811.669	0.637111	7.22726e-08	8.74809e-06	Solyc01g106690_3	1	protein_coding	NA && - && PF06219:Protein of unknown function (DUF1005)	M-type_MADS
Solyc04g009850_3	77.2767	60.0704	66.2308	74.7022	96.3648	94.0807	38.6126	28.0422	18.3862	78.121	28.347	1.4547	7.89873e-08	9.50973e-06	Solyc04g009850_3	4	protein_coding	NA && sp|Q84MB3|ACCH1_ARATH 1-aminocyclopropane-1-carboxylate oxidase homolog 1 OS=Arabidopsis thaliana OX=3702 GN=At1g06620 PE=2 SV=1 && PF14226:non-haem dioxygenase in morphine synthesis N-terminal|PF03171:2OG-Fe(II) oxygenase superfamily	B3
Solyc01g087060_3	298.521	235.103	258.992	243.716	298.45	286.378	168.93	177.6	158.987	270.193	168.506	0.679528	8.27495e-08	9.85727e-06	Solyc01g087060_3	1	protein_coding	NA && sp|Q8L649|BB_ARATH E3 ubiquitin-protein ligase BIG BROTHER OS=Arabidopsis thaliana OX=3702 GN=BB PE=1 SV=1 && PF13639:Ring finger domain	Dof
Solyc03g006490_3	3099.54	2670.03	2816.29	3253.28	2917.14	2801.75	2155.55	2294.78	2011.67	2926.34	2154	0.441851	8.64108e-08	1.01856e-05	Solyc03g006490_3	3	protein_coding	NA && - && PF12481:Aluminium induced protein	NAC
Solyc03g026000_3	238.182	226.818	228.348	184.888	211.441	255.362	132.248	128.994	144.927	224.173	135.39	0.727674	9.45405e-08	1.10859e-05	Solyc03g026000_3	3	protein_coding	NA && - && -	-
Solyc12g010900_1	1414.27	1228.34	1460.04	1360.51	1486.64	1515.63	1044.47	1076.82	987.448	1410.91	1036.25	0.444893	1.04803e-07	1.21099e-05	Solyc12g010900_1	12	protein_coding	NA && sp|I1SSI5|MAX2A_PETHY F-box/LRR-repeat MAX2 homolog A OS=Petunia hybrida OX=4102 GN=MAX2A PE=1 SV=1 && PF18511:F-box	-
Solyc07g063420_3	74.101	63.1775	63.2653	95.2453	158.113	180.925	27.0288	19.6295	27.0385	105.804	24.5656	2.10935	1.04887e-07	1.21099e-05	Solyc07g063420_3	7	protein_coding	NA && sp|Q9LD44|NAC56_ARATH NAC transcription factor 56 OS=Arabidopsis thaliana OX=3702 GN=NAC056 PE=2 SV=1 && PF02365:No apical meristem (NAM) protein	NAC
Solyc03g116320_3	500.711	527.17	501.179	638.704	550.121	579.992	363.924	384.178	377.458	549.646	375.186	0.551541	1.11581e-07	1.27519e-05	Solyc03g116320_3	3	protein_coding	NA && sp|Q93Z00|TCP14_ARATH Transcription factor TCP14 OS=Arabidopsis thaliana OX=3702 GN=TCP14 PE=1 SV=1 && PF03634:TCP family transcription factor	TCP
Solyc10g086370_2	581.163	414.279	475.478	479.962	596.9	614.109	317.588	323.42	299.587	526.982	313.532	0.748611	1.3922e-07	1.57157e-05	Solyc10g086370_2	10	protein_coding	NA && sp|Q7Y1B6|GAI_SOLLC DELLA protein GAI OS=Solanum lycopersicum OX=4081 GN=GAI PE=2 SV=1 && PF03514:GRAS domain family	GRAS
novel.375	38.1091	49.7134	49.426	122.325	118.819	109.589	13.5144	15.8906	19.4678	81.3301	16.2909	2.32479	1.52505e-07	1.70821e-05	-	3	-	- && - && -	C3H
Solyc02g070580_1	296.404	234.067	302.487	296.941	274.125	296.716	195.959	163.579	182.781	283.457	180.773	0.649919	1.71445e-07	1.90143e-05	Solyc02g070580_1	2	protein_coding	NA && sp|Q1T7C2|C7111_SOLLC Cytochrome P450 710A11 OS=Solanum lycopersicum OX=4081 GN=CYP710A11 PE=1 SV=1 && PF00067:Cytochrome P450	M-type_MADS
Solyc01g100690_3	2267.49	1591.87	1970.12	1773.24	2111.61	2485.39	1124.59	1273.11	1297.85	2033.29	1231.85	0.723009	2.01548e-07	2.1921e-05	Solyc01g100690_3	1	protein_coding	NA && - && -	-
Solyc01g066200_1	76.2181	67.3203	56.3456	56.9604	74.8465	73.4037	20.2716	28.0422	35.6909	67.5158	28.0015	1.27666	2.13376e-07	2.30178e-05	Solyc01g066200_1	1	protein_coding	NA && - && -	-
Solyc05g050805_1	49.7535	62.1418	46.4604	43.8875	43.9723	64.099	14.4797	19.6295	21.6308	51.7191	18.58	1.47888	2.13677e-07	2.30178e-05	Solyc05g050805_1	5	protein_coding	NA && sp|Q04960|DNJH_CUCSA DnaJ protein homolog OS=Cucumis sativus OX=3659 GN=DNAJ1 PE=2 SV=1 && PF00226:DnaJ domain	ERF
Solyc06g075517_1	56.105	60.0704	72.1619	45.7551	58.9416	50.6589	12.5491	16.8253	30.2832	57.2822	19.8859	1.54212	2.66006e-07	2.83832e-05	Solyc06g075517_1	6	protein_coding	NA && - && -	SBP
Solyc07g062730_1	2525.78	2316.85	2540.5	2647.26	2649.56	3083.99	1774.25	1990.06	1867.82	2627.32	1877.38	0.484818	3.10634e-07	3.29888e-05	Solyc07g062730_1	7	protein_coding	NA && - && -	-
Solyc06g009050_3	1147.51	1207.62	1060.68	1058.9	1145.15	1234.42	769.356	825.374	920.392	1142.38	838.374	0.446971	3.25006e-07	3.4353e-05	Solyc06g009050_3	6	protein_coding	NA && - && PF00582:Universal stress protein family	-
Solyc08g080630_3	33.8747	38.3208	21.7474	63.4969	77.6532	81.6745	5.79189	10.2821	11.897	52.7946	9.32366	2.50821	3.89067e-07	4.09321e-05	Solyc08g080630_3	8	protein_coding	NA && sp|P20076|IER1_SOLLC Ethylene-responsive proteinase inhibitor 1 OS=Solanum lycopersicum OX=4081 PE=3 SV=1 && PF00280:Potato inhibitor I family	-
Solyc05g006870_3	74.101	64.2132	49.426	73.7684	60.8127	94.0807	32.8207	25.2379	21.6308	69.4003	26.5632	1.37982	3.92885e-07	4.11415e-05	Solyc05g006870_3	5	protein_coding	NA && sp|Q38879|TRXH2_ARATH Thioredoxin H2 OS=Arabidopsis thaliana OX=3702 GN=TRX2 PE=1 SV=2 && PF00085:Thioredoxin	bHLH
Solyc06g062520_1	549.406	481.599	573.341	498.637	577.253	605.839	347.513	414.089	363.398	547.679	375	0.545625	4.51707e-07	4.669e-05	Solyc06g062520_1	6	protein_coding	NA && sp|O82155|DOF17_ARATH Dof zinc finger protein DOF1.7 OS=Arabidopsis thaliana OX=3702 GN=DOF1.7 PE=2 SV=1 && PF02701:Dof domain, zinc finger	Dof
Solyc06g007580_1	626.682	566.526	602.008	737.684	727.882	711.292	402.536	491.672	399.089	662.013	431.099	0.618352	4.84414e-07	4.97995e-05	Solyc06g007580_1	6	protein_coding	NA && - && PF04720:PDDEXK-like family of unknown function	-
Solyc01g105410_3	1226.9	914.52	1010.27	1085.98	1144.22	1504.26	780.939	493.542	576.462	1147.69	616.981	0.895312	4.9678e-07	5.08387e-05	Solyc01g105410_3	1	protein_coding	NA && sp|Q9FE06|EXOL2_ARATH Protein EXORDIUM-like 2 OS=Arabidopsis thaliana OX=3702 GN=EXL2 PE=2 SV=1 && PF04674:Phosphate-induced protein 1 conserved region	MYB
Solyc08g078960_3	1227.96	1234.55	1296.94	1282.08	1364.08	1405.01	1058.95	989.888	879.294	1301.77	976.044	0.414709	5.44014e-07	5.49234e-05	Solyc08g078960_3	8	protein_coding	NA && sp|Q940Y1|ORP2A_ARATH Oxysterol-binding protein-related protein 2A OS=Arabidopsis thaliana OX=3702 GN=ORP2A PE=2 SV=1 && PF01237:Oxysterol-binding protein|PF15413:Pleckstrin homology domain	MYB_related
Solyc10g009290_1	316.517	292.067	263.935	328.69	296.579	320.495	202.716	218.729	195.759	303.047	205.735	0.557321	5.66186e-07	5.66538e-05	Solyc10g009290_1	10	protein_coding	NA && sp|O23090|BH014_ARATH Transcription factor bHLH14 OS=Arabidopsis thaliana OX=3702 GN=BHLH14 PE=1 SV=1 && PF14215:bHLH-MYC and R2R3-MYB transcription factors N-terminal|PF00010:Helix-loop-helix DNA-binding domain	bHLH
Solyc12g010420_1	66.6909	53.8562	83.0357	117.656	96.3648	139.57	28.9594	25.2379	36.7724	92.8623	30.3233	1.61999	6.07627e-07	6.05315e-05	Solyc12g010420_1	12	protein_coding	NA && - && -	-
Solyc11g020670_1	338.747	243.389	297.544	372.577	294.708	451.794	166.034	189.752	167.639	333.127	174.475	0.932382	6.67855e-07	6.56598e-05	Solyc11g020670_1	11	protein_coding	NA && sp|Q9C7G4|TCP22_ARATH Transcription factor TCP22 OS=Arabidopsis thaliana OX=3702 GN=TCP22 PE=2 SV=1 && PF03634:TCP family transcription factor	TCP
Solyc05g052470_3	1257.6	1119.59	1148.66	1173.76	1220.93	1283.01	992.343	902.957	873.886	1200.59	923.062	0.378614	6.7724e-07	6.62929e-05	Solyc05g052470_3	5	protein_coding	NA && sp|Q8H1T3|FRI2_TOBAC Ferritin-2, chloroplastic OS=Nicotiana tabacum OX=4097 GN=FER2 PE=2 SV=1 && PF00210:Ferritin-like domain	B3
Solyc08g008420_3	447.782	289.995	389.477	360.438	474.339	588.263	225.884	198.165	218.471	425.049	214.173	0.988988	7.40725e-07	7.18823e-05	Solyc08g008420_3	8	protein_coding	NA && sp|Q949R9|MPC1_ARATH Mitochondrial pyruvate carrier 1 OS=Arabidopsis thaliana OX=3702 GN=MPC1 PE=3 SV=1 && PF03650:Mitochondrial pyruvate carriers	-
novel.601	94.2141	93.2127	83.0357	43.8875	76.7176	65.1328	21.2369	31.7811	30.2832	76.0334	27.7671	1.45231	7.72897e-07	7.46824e-05	-	7	-	- && - && -	-
Solyc03g078407_1	29.6404	19.6782	32.6211	25.212	25.2607	12.4063	0.965314	0	0	24.1365	0.321771	6.08704	7.87754e-07	7.57927e-05	Solyc03g078407_1	3	protein_coding	NA && - && -	-
Solyc02g086240_3	1516.95	1489.33	1453.12	1635.04	1649.43	1767.89	1222.09	1165.62	1224.31	1585.3	1204	0.39721	8.15627e-07	7.78094e-05	Solyc02g086240_3	2	protein_coding	NA && sp|P42795|RL111_ARATH 60S ribosomal protein L11-1 OS=Arabidopsis thaliana OX=3702 GN=RPL11A PE=2 SV=2 && PF00281:Ribosomal protein L5|PF00673:ribosomal L5P family C-terminus	-
Solyc01g091700_3	117.503	128.426	104.783	164.345	150.628	114.758	55.0229	79.4528	56.2402	130.074	63.572	1.03113	8.90697e-07	8.46125e-05	Solyc01g091700_3	1	protein_coding	NA && sp|Q9LEX0|P2A13_ARATH F-box protein PP2-A13 OS=Arabidopsis thaliana OX=3702 GN=PP2A13 PE=1 SV=1 && -	GRAS
novel.539	1062.82	1081.27	1115.05	524.783	515.505	512.792	238.433	368.287	259.57	802.036	288.763	1.47318	9.05292e-07	8.56376e-05	-	5	-	- && - && -	ERF
Solyc05g010060_3	529.293	468.135	487.34	480.895	499.6	503.487	327.242	382.308	385.029	494.792	364.86	0.439997	9.24367e-07	8.67133e-05	Solyc05g010060_3	5	protein_coding	NA && sp|Q93ZF5|PHO11_ARATH Phosphate transporter PHO1 homolog 1 OS=Arabidopsis thaliana OX=3702 GN=PHO1-H1 PE=2 SV=1 && PF03124:EXS family	EIL
Solyc03g006360_3	1582.58	887.592	1295.95	2241.07	2006.82	2892.72	619.732	739.378	712.736	1817.79	690.615	1.39629	1.07387e-06	9.99051e-05	Solyc03g006360_3	3	protein_coding	NA && sp|O22611|DRM1_PEA Dormancy-associated protein 1 OS=Pisum sativum OX=3888 GN=DRM1 PE=2 SV=1 && PF05564:Dormancy/auxin associated protein	-
Solyc03g120980_3	3235.04	2984.88	2960.62	3181.38	3448.55	3722.91	2212.5	2600.44	2240.95	3255.56	2351.3	0.469248	1.12185e-06	0.00010394	Solyc03g120980_3	3	protein_coding	NA && sp|Q9XIE2|AB36G_ARATH ABC transporter G family member 36 OS=Arabidopsis thaliana OX=3702 GN=ABCG36 PE=1 SV=1 && PF14510:ABC-transporter N-terminal|PF03949:Malic enzyme, NAD binding domain|PF00005:ABC transporter|PF00390:Malic enzyme, N-terminal domain|PF08370:Plant PDR ABC transporter associated|PF01061:ABC-2 type transporter	MYB_related
Solyc09g011710_3	6550.53	6361.25	5410.17	6628.89	7396.7	6964.04	4242.56	4477.4	5075.68	6551.93	4598.54	0.51089	1.13822e-06	0.000104624	Solyc09g011710_3	9	nontranslating_CDS	NA && sp|P05478|HSP16_SOYBN 18.5 kDa class I heat shock protein OS=Glycine max OX=3847 GN=HSP18.5-C PE=3 SV=1 && PF00011:Hsp20/alpha crystallin family	NF-YB
Solyc04g076220_3	140.792	79.7487	86.0012	126.994	127.239	236.753	43.4391	43.9327	44.3432	132.921	43.905	1.59774	1.13853e-06	0.000104624	Solyc04g076220_3	4	protein_coding	NA && sp|Q9LTA2|AHL17_ARATH AT-hook motif nuclear-localized protein 17 OS=Arabidopsis thaliana OX=3702 GN=AHL17 PE=2 SV=1 && PF03479:Plants and Prokaryotes Conserved (PCC) domain	bZIP
Solyc07g055440_2	2631.64	2249.53	2288.42	2297.09	2411.93	2662.18	1850.51	1876.02	1886.21	2423.47	1870.91	0.373188	1.26475e-06	0.000114817	Solyc07g055440_2	7	protein_coding	NA && sp|H2DH21|C7A29_PANGI Cytochrome P450 CYP72A219 OS=Panax ginseng OX=4054 PE=2 SV=1 && PF00067:Cytochrome P450	bHLH
Solyc06g068500_3	4036.39	3446.8	3150.41	3887.32	4104.39	4412.49	2774.31	2693.92	2301.52	3839.63	2589.92	0.56786	1.36897e-06	0.000123779	Solyc06g068500_3	6	protein_coding	NA && sp|Q9SAG8|DNAJ8_ARATH Chaperone protein dnaJ 8, chloroplastic OS=Arabidopsis thaliana OX=3702 GN=ATJ8 PE=2 SV=1 && PF00226:DnaJ domain	-
novel.191	27.5232	11.3927	5.93112	84.9738	74.8465	46.5234	0	0.934739	1.08154	41.8651	0.672094	5.983	1.42752e-06	0.000128045	-	11	-	- && - && -	-
Solyc11g020290_2	195.838	143.962	155.198	173.683	184.309	176.789	122.595	76.6486	77.871	171.63	92.3715	0.891944	1.46791e-06	0.000130626	Solyc11g020290_2	11	protein_coding	NA && sp|O22466|MSI1_SOLLC WD-40 repeat-containing protein MSI1 OS=Solanum lycopersicum OX=4081 GN=MSI1 PE=2 SV=1 && PF00311:Phosphoenolpyruvate carboxylase	LBD
Solyc06g008235_1	38.1091	30.0352	42.5063	56.0267	54.2637	62.0313	15.445	9.34739	19.4678	47.162	14.7534	1.69034	1.48588e-06	0.000131705	Solyc06g008235_1	6	protein_coding	NA && - && -	-
novel.520	20.1131	18.6425	19.7704	19.6093	13.0981	27.9141	0.965314	1.86948	0	19.8579	0.94493	4.32867	1.55958e-06	0.000137696	-	5	-	- && - && -	-
Solyc07g064560_3	730.424	585.169	697.895	727.413	825.182	879.81	496.172	471.108	488.857	740.982	485.379	0.610597	1.58757e-06	0.000138652	Solyc07g064560_3	7	protein_coding	NA && - && -	-
novel.325	23.2889	22.7853	21.7474	3.73511	11.227	8.27083	0	0	0	15.1758	0	6.37443	1.68226e-06	0.000146233	-	2	-	- && - && -	-
novel.772	15.8788	14.4998	15.8163	30.8147	30.8742	57.8958	1.93063	1.86948	4.32617	27.6299	2.70876	3.3747	1.72179e-06	0.000149094	-	9	-	- && - && -	-
Solyc05g052050_1	347.216	329.352	302.487	502.372	559.477	656.498	185.34	199.099	213.064	449.567	199.168	1.17514	1.77941e-06	0.000152907	Solyc05g052050_1	5	protein_coding	NA && sp|Q40476|ERF1_TOBAC Ethylene-responsive transcription factor 1 OS=Nicotiana tabacum OX=4097 GN=ERF1 PE=2 SV=1 && PF00847:AP2 domain	ERF
Solyc01g108910_3	26772.7	20114.3	22654.9	20465.6	23764.7	27270	15308.9	16516.8	16728.2	23507	16184.7	0.538459	1.88386e-06	0.000160656	Solyc01g108910_3	1	protein_coding	NA && sp|Q9XIM0|MEE14_ARATH CCG-binding protein 1 OS=Arabidopsis thaliana OX=3702 GN=MEE14 PE=1 SV=1 && -	-
Solyc11g072990_2	920.969	1007.73	1092.31	1140.14	1193.8	1323.33	695.992	810.418	737.612	1113.05	748.007	0.57341	1.96592e-06	0.000167022	Solyc11g072990_2	11	protein_coding	NA && sp|Q9LQP8|KCS3_ARATH 3-ketoacyl-CoA synthase 3 OS=Arabidopsis thaliana OX=3702 GN=KCS3 PE=2 SV=3 && PF08392:FAE1/Type III polyketide synthase-like protein|PF08541:3-Oxoacyl-[acyl-carrier-protein (ACP)] synthase III C terminal	bZIP
Solyc07g066330_3	243.475	109.784	174.968	238.113	403.235	503.487	65.6414	83.1917	84.3603	278.844	77.7311	1.84332	2.0037e-06	0.000169591	Solyc07g066330_3	7	protein_coding	NA && sp|Q84TE6|NAC22_ARATH NAC domain-containing protein 21/22 OS=Arabidopsis thaliana OX=3702 GN=NAC021 PE=1 SV=2 && PF02365:No apical meristem (NAM) protein	NAC
Solyc02g092570_1	117.503	100.463	133.45	119.524	115.076	131.3	52.127	70.1054	77.871	119.553	66.7011	0.845853	2.11081e-06	0.000177988	Solyc02g092570_1	2	protein_coding	NA && sp|Q9SN22|SCL32_ARATH Scarecrow-like protein 32 OS=Arabidopsis thaliana OX=3702 GN=SCL32 PE=1 SV=1 && PF03514:GRAS domain family	GRAS
Solyc01g104780_3	24.3475	53.8562	15.8163	35.4836	45.8435	33.0833	3.86126	10.2821	5.40771	34.7384	6.51703	2.40537	2.22057e-06	0.000185851	Solyc01g104780_3	1	protein_coding	NA && sp|Q9LPU9|VITH1_ARATH Vacuolar iron transporter homolog 1 OS=Arabidopsis thaliana OX=3702 GN=VTL1 PE=2 SV=1 && PF01988:VIT family	-
Solyc10g054840_2	434.02	366.637	436.926	369.776	386.395	515.893	277.045	271.074	272.549	418.274	273.556	0.611925	2.24291e-06	0.000186255	Solyc10g054840_2	10	protein_coding	NA && sp|Q9ATN0|PIP16_MAIZE Aquaporin PIP1-6 OS=Zea mays OX=4577 GN=PIP1-6 PE=2 SV=1 && PF00230:Major intrinsic protein	BES1
novel.79	24.3475	22.7853	18.7819	33.616	52.3925	47.5573	4.82657	7.47791	7.57079	33.2467	6.62509	2.3325	2.25021e-06	0.000186255	-	1	-	- && - && -	-
Solyc11g068765_1	185.252	190.568	217.474	225.04	232.024	252.26	139.005	139.276	138.437	217.103	138.906	0.645156	2.44011e-06	0.000200499	Solyc11g068765_1	11	protein_coding	NA && sp|Q9FNI1|GIR1_ARATH Protein GL2-INTERACTING REPRESSOR 1 OS=Arabidopsis thaliana OX=3702 GN=GIR1 PE=1 SV=1 && -	NAC
novel.38	24.3475	7.24988	14.8278	22.4107	29.9386	43.4219	0	1.86948	2.16308	23.6994	1.34419	4.16047	2.56628e-06	0.000210099	-	1	-	- && - && -	-
Solyc01g097360_3	315.458	302.423	275.797	317.484	302.193	351.51	204.647	201.904	237.939	310.811	214.83	0.534883	2.84578e-06	0.000228821	Solyc01g097360_3	1	protein_coding	NA && - && -	-
Solyc01g098400_3	137.616	135.676	145.312	149.404	139.402	126.13	100.393	76.6486	78.9526	138.923	85.3313	0.702837	2.91724e-06	0.000233732	Solyc01g098400_3	1	protein_coding	NA && sp|Q9ZNV9|AHP1_ARATH Histidine-containing phosphotransfer protein 1 OS=Arabidopsis thaliana OX=3702 GN=AHP1 PE=1 SV=1 && PF01627:Hpt domain	B3
novel.338	40.2262	27.9638	31.6326	41.0862	60.8127	38.2526	0	11.2169	11.897	39.9957	7.70461	2.38786	3.15875e-06	0.000251779	-	2	-	- && sp|P93768|PSMD3_TOBAC Probable 26S proteasome non-ATPase regulatory subunit 3 OS=Nicotiana tabacum OX=4097 GN=21D7 PE=2 SV=1 && -	-
Solyc09g082570_3	245.592	242.353	281.728	250.252	265.705	372.188	162.173	170.122	163.313	276.303	165.203	0.741393	3.20325e-06	0.000253937	Solyc09g082570_3	9	protein_coding	NA && - && -	-
Solyc02g071610_3	756.888	685.631	776.976	958.99	941.194	996.636	612.975	443.066	510.488	852.719	522.176	0.707902	3.25024e-06	0.000256758	Solyc02g071610_3	2	protein_coding	NA && sp|Q9C7N4|GDL15_ARATH GDSL esterase/lipase At1g29670 OS=Arabidopsis thaliana OX=3702 GN=At1g29670 PE=2 SV=1 && PF00657:GDSL-like Lipase/Acylhydrolase	FAR1
Solyc01g090270_3	2289.72	2305.46	2419.9	2212.12	2408.18	2408.88	1919.04	2030.25	1833.21	2340.71	1927.5	0.279676	3.26556e-06	0.000257066	Solyc01g090270_3	1	protein_coding	NA && sp|Q93YU8|NRG2_ARATH Nitrate regulatory gene2 protein OS=Arabidopsis thaliana OX=3702 GN=NRG2 PE=1 SV=1 && PF04783:Protein of unknown function (DUF630)|PF04782:Protein of unknown function (DUF632)	-
Solyc01g105310_3	278.408	243.389	199.681	134.464	225.475	231.583	81.0864	81.3223	136.274	218.833	99.561	1.13916	3.3023e-06	0.000259052	Solyc01g105310_3	1	protein_coding	NA && sp|Q9FMG1|MCA3_ARATH Metacaspase-3 OS=Arabidopsis thaliana OX=3702 GN=AMC3 PE=2 SV=1 && PF00656:Caspase domain	LBD
Solyc02g038750_3	336.63	321.066	352.902	350.167	369.554	397	273.184	237.424	246.592	354.553	252.4	0.490443	3.48736e-06	0.000272619	Solyc02g038750_3	2	protein_coding	NA && sp|O80775|WDR55_ARATH WD repeat-containing protein 55 OS=Arabidopsis thaliana OX=3702 GN=WDR55 PE=1 SV=2 && -	-
novel.732	83.6282	76.6416	130.485	105.517	97.3004	90.9792	55.0229	29.9116	47.5878	97.4251	44.1741	1.14573	3.53395e-06	0.000274502	-	9	-	- && sp|O80939|LRK41_ARATH L-type lectin-domain containing receptor kinase IV.1 OS=Arabidopsis thaliana OX=3702 GN=LECRK41 PE=2 SV=1 && PF00139:Legume lectin domain|PF00069:Protein kinase domain	bHLH
Solyc11g062025_1	24.3475	14.4998	32.6211	2.80133	8.42023	9.30469	0	0	0	15.3324	0	6.3903	3.56541e-06	0.000275848	Solyc11g062025_1	11	protein_coding	NA && sp|Q94HW2|POLR1_ARATH Retrovirus-related Pol polyprotein from transposon RE1 OS=Arabidopsis thaliana OX=3702 GN=RE1 PE=2 SV=1 && PF07727:Reverse transcriptase (RNA-dependent DNA polymerase)	NAC
Solyc03g026345_1	760.064	691.845	703.826	689.128	752.207	772.289	571.466	579.538	567.81	728.227	572.938	0.345497	3.59053e-06	0.00027684	Solyc03g026345_1	3	protein_coding	NA && sp|Q7XIM0|CDPKH_ORYSJ Calcium-dependent protein kinase 17 OS=Oryza sativa subsp. japonica OX=39947 GN=CPK17 PE=2 SV=1 && PF00069:Protein kinase domain	EIL
Solyc02g089350_3	1073.41	1237.66	1468.94	1741.5	1369.69	1423.62	951.8	888.936	770.058	1385.8	870.265	0.671102	3.73532e-06	0.000285655	GAST1	2	protein_coding	NA && sp|P27057|GAST1_SOLLC Protein GAST1 OS=Solanum lycopersicum OX=4081 GN=GAST1 PE=2 SV=1 && PF02704:Gibberellin regulated protein	ZF-HD
novel.72	904.032	822.343	810.586	134.464	172.147	203.669	36.6819	19.6295	71.3818	507.874	42.5644	3.57848	3.86925e-06	0.000294298	-	1	-	- && - && -	-
Solyc03g117675_1	1577.29	1274.94	1464	1299.82	1461.38	1570.42	1077.29	1116.08	1019.89	1441.31	1071.09	0.427732	3.90408e-06	0.000295948	Solyc03g117675_1	3	protein_coding	NA && - && -	C2H2
Solyc11g062120_2	454.133	538.562	504.145	414.597	519.247	499.352	347.513	328.093	364.48	488.339	346.695	0.49486	3.99934e-06	0.000301141	Solyc11g062120_2	11	nontranslating_CDS	NA && sp|Q6H7M3|HMA4_ORYSJ Copper-transporting ATPase HMA4 OS=Oryza sativa subsp. japonica OX=39947 GN=HMA4 PE=1 SV=1 && PF00122:E1-E2 ATPase|PF00403:Heavy-metal-associated domain	NF-YB
Solyc12g089040_2	1042.71	956.984	1115.05	943.115	923.418	979.06	791.558	734.704	757.079	993.389	761.114	0.384004	4.05267e-06	0.000303129	Solyc12g089040_2	12	protein_coding	NA && sp|Q8S307|BZR1_ARATH Protein BRASSINAZOLE-RESISTANT 1 OS=Arabidopsis thaliana OX=3702 GN=BZR1 PE=1 SV=1 && PF05687:BES1/BZR1 plant transcription factor, N-terminal	BES1
Solyc04g006940_3	136.557	168.819	130.485	134.464	182.438	193.331	94.6008	92.5391	69.2187	157.682	85.4529	0.87998	4.72297e-06	0.000348633	Solyc04g006940_3	4	protein_coding	NA && sp|Q9SX33|ALA9_ARATH Putative phospholipid-transporting ATPase 9 OS=Arabidopsis thaliana OX=3702 GN=ALA9 PE=3 SV=1 && PF00122:E1-E2 ATPase|PF13246:Cation transport ATPase (P-type)|PF16209:Phospholipid-translocating ATPase N-terminal|PF16212:Phospholipid-translocating P-type ATPase C-terminal	ERF
Solyc03g121660_3	843.692	676.31	957.876	789.976	906.578	849.828	550.229	595.428	603.5	837.377	583.053	0.522684	4.94565e-06	0.000362692	Solyc03g121660_3	3	protein_coding	NA && sp|Q9ZWA6|IDD3_ARATH Zinc finger protein MAGPIE OS=Arabidopsis thaliana OX=3702 GN=MGP PE=1 SV=1 && -	C2H2
novel.20	22.2303	17.6068	11.8622	54.1591	20.5828	39.2865	2.89594	4.67369	3.24463	27.6213	3.60475	2.93391	5.29846e-06	0.00038605	-	1	-	- && - && -	-
Solyc09g014860_3	607.628	512.67	510.076	502.372	662.391	790.899	343.652	317.811	402.334	597.673	354.599	0.753925	5.62888e-06	0.000408802	Solyc09g014860_3	9	protein_coding	NA && sp|Q9LZX1|LOR15_ARATH Protein LURP-one-related 15 OS=Arabidopsis thaliana OX=3702 GN=At5g01750 PE=1 SV=1 && PF04525:LURP-one-related	-
Solyc12g010710_1	31.7576	24.8567	18.7819	30.8147	54.2637	54.7943	4.82657	3.73895	12.9785	35.8781	7.18134	2.34605	6.34461e-06	0.000456366	Solyc12g010710_1	12	protein_coding	NA && - && -	-
Solyc05g015420_3	1045.88	1092.66	996.428	1283.94	1146.09	1181.7	799.28	829.113	880.375	1124.45	836.256	0.427942	6.47266e-06	0.000464094	Solyc05g015420_3	5	protein_coding	NA && sp|Q9FYF9|FB76_ARATH F-box protein At1g67340 OS=Arabidopsis thaliana OX=3702 GN=At1g67340 PE=1 SV=1 && PF01753:MYND finger	-
Solyc02g068080_3	2413.57	2115.93	2503.92	2306.43	2467.13	2648.73	1897.81	1926.5	1797.52	2409.29	1873.94	0.362301	6.74151e-06	0.000481836	Solyc02g068080_3	2	protein_coding	NA && sp|P92942|CLCB_ARATH Chloride channel protein CLC-b OS=Arabidopsis thaliana OX=3702 GN=CLC-B PE=1 SV=1 && PF00654:Voltage gated chloride channel	-
novel.724	30.699	36.2494	21.7474	39.2187	24.3251	40.3203	1.93063	14.0211	5.40771	32.0933	7.11981	2.15655	6.92244e-06	0.000493202	-	8	-	- && - && -	-
novel.606	67.7495	28.9995	43.4949	65.3644	61.7483	56.862	20.2716	19.6295	19.4678	54.0364	19.7896	1.45002	7.51459e-06	0.000530356	-	7	-	- && sp|Q66284|IBMP_CSVMV Putative transactivator/viroplasmin protein OS=Cassava vein mosaic virus OX=38062 GN=ORF 4 PE=3 SV=1 && -	ERF
Solyc05g055400_3	969.664	952.841	1007.3	1285.81	1321.98	1565.26	650.622	693.576	764.65	1183.81	702.949	0.752345	7.61516e-06	0.000535774	Solyc05g055400_3	5	protein_coding	NA && sp|P37124|C77A2_SOLME Cytochrome P450 77A2 OS=Solanum melongena OX=4111 GN=CYP77A2 PE=2 SV=1 && PF00067:Cytochrome P450	HSF
Solyc12g005340_2	392.735	396.672	386.511	445.412	409.784	472.471	293.456	265.466	329.87	417.264	296.264	0.49641	7.87581e-06	0.000552386	Solyc12g005340_2	12	protein_coding	NA && sp|Q69VG1|CIGR1_ORYSJ Chitin-inducible gibberellin-responsive protein 1 OS=Oryza sativa subsp. japonica OX=39947 GN=CIGR1 PE=2 SV=1 && PF03514:GRAS domain family	GRAS
Solyc10g078600_2	2369.11	2636.88	2375.41	3224.33	3235.24	2916.5	1899.74	1858.26	1999.77	2792.91	1919.26	0.541497	8.8749e-06	0.000620526	Solyc10g078600_2	10	protein_coding	NA && sp|F4HQX1|JAL3_ARATH Jacalin-related lectin 3 OS=Arabidopsis thaliana OX=3702 GN=JAL3 PE=2 SV=1 && PF01419:Jacalin-like lectin domain	B3
Solyc03g006770_3	67.7495	85.9628	80.0701	102.716	89.8157	98.2162	46.3351	37.3895	54.0771	87.4216	45.9339	0.936025	9.17882e-06	0.000635852	Solyc03g006770_3	3	protein_coding	NA && sp|O81905|SD18_ARATH Receptor-like serine/threonine-protein kinase SD1-8 OS=Arabidopsis thaliana OX=3702 GN=SD18 PE=1 SV=1 && PF11883:Domain of unknown function (DUF3403)|PF07714:Protein tyrosine kinase|PF08276:PAN-like domain|PF12398:Receptor serine/threonine kinase|PF00069:Protein kinase domain|PF00954:S-locus glycoprotein domain|PF01453:D-mannose binding lectin	Nin-like
Solyc08g062290_3	207.483	185.39	152.232	172.749	224.539	204.703	101.358	128.994	118.97	191.183	116.441	0.715014	9.68689e-06	0.000668026	Solyc08g062290_3	8	nontranslating_CDS	NA && - && -	-
Solyc02g085600_1	593.866	604.847	533.801	588.28	656.778	717.495	364.889	405.677	488.857	615.844	419.807	0.554251	9.7026e-06	0.000668026	Solyc02g085600_1	2	protein_coding	NA && sp|O23210|SCL15_ARATH Scarecrow-like protein 15 OS=Arabidopsis thaliana OX=3702 GN=SCL15 PE=1 SV=3 && PF03514:GRAS domain family	GRAS
Solyc07g054080_2	1576.23	1399.23	1448.18	1295.15	1547.45	1511.5	1117.83	1193.66	1113.99	1462.96	1141.83	0.357045	9.87257e-06	0.000675596	Solyc07g054080_2	7	protein_coding	NA && sp|Q6R567|RMA1_CAPAN E3 ubiquitin-protein ligase RMA1H1 OS=Capsicum annuum OX=4072 GN=RMA1H1 PE=1 SV=1 && PF00097:Zinc finger, C3HC4 type (RING finger)	-
Solyc03g123460_3	111.151	85.9628	109.726	108.318	112.27	115.792	68.5373	56.0843	65.9741	107.203	63.5319	0.757379	1.07811e-05	0.000735532	Solyc03g123460_3	3	protein_coding	NA && sp|P0DO11|FLZ17_ARATH FCS-Like Zinc finger 17 OS=Arabidopsis thaliana OX=3702 GN=FLZ17 PE=1 SV=1 && PF04570:zinc-finger of the FCS-type, C2-C2	-
Solyc12g088840_1	1273.48	1245.94	1102.2	1169.09	1297.65	1335.74	952.765	974.932	989.611	1237.35	972.436	0.347525	1.10222e-05	0.000749708	Solyc12g088840_1	12	protein_coding	NA && - && -	-
Solyc03g097920_1	1465.08	1265.62	1328.57	1424.94	1490.38	1638.66	969.176	1158.14	1046.93	1435.54	1058.08	0.439939	1.11447e-05	0.000751724	Solyc03g097920_1	3	protein_coding	NA && sp|Q9FX43|M2K9_ARATH Mitogen-activated protein kinase kinase 9 OS=Arabidopsis thaliana OX=3702 GN=MKK9 PE=1 SV=1 && PF00069:Protein kinase domain	WRKY
Solyc12g096500_2	8737.56	7696.26	7758.89	8135.07	9750.62	11004.3	5885.52	6321.64	6124.77	8847.13	6110.64	0.533874	1.1152e-05	0.000751724	Solyc12g096500_2	12	protein_coding	NA && sp|Q940T9|COL4_ARATH Zinc finger protein CONSTANS-LIKE 4 OS=Arabidopsis thaliana OX=3702 GN=COL4 PE=2 SV=2 && PF00643:B-box zinc finger|PF06203:CCT motif	CO-like
Solyc03g117580_3	285.818	230.96	278.763	382.849	537.023	476.607	179.548	163.579	161.15	365.337	168.092	1.1203	1.14161e-05	0.00076723	Solyc03g117580_3	3	protein_coding	NA && sp|Q9SAH2|PP137_ARATH Pentatricopeptide repeat-containing protein At1g80880, mitochondrial OS=Arabidopsis thaliana OX=3702 GN=At1g80880 PE=2 SV=1 && -	-
Solyc06g071870_3	718.779	719.809	707.78	702.201	695.136	714.393	563.744	589.82	592.685	709.683	582.083	0.285966	1.17145e-05	0.00078048	Solyc06g071870_3	6	protein_coding	NA && sp|Q93VI3|RL171_ARATH 60S ribosomal protein L17-1 OS=Arabidopsis thaliana OX=3702 GN=RPL17A PE=2 SV=1 && PF00237:Ribosomal protein L22p/L17e	-
Solyc03g082600_3	2449.57	2139.75	2181.66	2031.9	2307.14	2425.42	1787.76	1806.85	1757.51	2255.91	1784.04	0.33825	1.17173e-05	0.00078048	Solyc03g082600_3	3	protein_coding	NA && sp|Q42342|CYB5E_ARATH Cytochrome b5 isoform E OS=Arabidopsis thaliana OX=3702 GN=CYTB5-E PE=1 SV=2 && PF00173:Cytochrome b5-like Heme/Steroid binding domain	-
Solyc02g084950_3	154.553	119.105	148.278	160.61	161.855	164.383	104.254	84.1265	94.0942	151.464	94.1582	0.687386	1.1866e-05	0.000788056	Solyc02g084950_3	2	protein_coding	NA && sp|A0A061DM17|MTR3_THECC Probable methyltransferase TCM_000336 OS=Theobroma cacao OX=3641 GN=TCM_000336 PE=3 SV=1 && PF03492:SAM dependent carboxyl methyltransferase	MYB_related
Solyc07g008340_3	1802.77	1826.97	1863.36	1903.04	2008.69	1936.41	1614.97	1579.71	1575.81	1890.21	1590.16	0.249597	1.26534e-05	0.000837878	Solyc07g008340_3	7	protein_coding	NA && sp|Q8LPJ4|AB2E_ARATH ABC transporter E family member 2 OS=Arabidopsis thaliana OX=3702 GN=ABCE2 PE=2 SV=1 && PF00005:ABC transporter|PF00037:4Fe-4S binding domain|PF04068:Possible Fer4-like domain in RNase L inhibitor, RLI	GeBP
Solyc09g007840_3	191.604	164.676	134.439	114.855	186.181	157.146	92.6702	82.257	90.8495	158.15	88.5922	0.835753	1.30786e-05	0.000856501	Solyc09g007840_3	9	protein_coding	NA && sp|A0A072VMJ3|CN15C_MEDTR Protein CNGC15c OS=Medicago truncatula OX=3880 GN=CNGC15C PE=1 SV=1 && PF00520:Ion transport protein	bHLH
Solyc02g071730_3	155.612	185.39	145.312	31.7484	20.5828	49.625	16.4103	12.1516	16.2231	98.0451	14.9284	2.71566	1.31989e-05	0.000858841	AG1	2	protein_coding	NA && sp|Q40168|AG_SOLLC Floral homeotic protein AGAMOUS OS=Solanum lycopersicum OX=4081 GN=AG1 PE=2 SV=1 && PF00319:SRF-type transcription factor (DNA-binding and dimerisation domain)|PF01486:K-box region	MIKC_MADS
Solyc05g011920_3	266.763	257.889	241.199	263.325	297.515	340.138	194.028	189.752	165.476	277.805	183.085	0.599712	1.3514e-05	0.000872832	Solyc05g011920_3	5	protein_coding	NA && sp|Q8LJW3|ACR4_ARATH ACT domain-containing protein ACR4 OS=Arabidopsis thaliana OX=3702 GN=ACR4 PE=2 SV=1 && PF01842:ACT domain	TCP
Solyc04g078640_2	524	462.956	441.868	531.319	578.189	766.086	218.161	295.377	379.621	550.736	297.72	0.888607	1.45339e-05	0.000932241	Solyc04g078640_2	4	protein_coding	NA && sp|Q9FH94|ERF10_ARATH Ethylene-responsive transcription factor ERF010 OS=Arabidopsis thaliana OX=3702 GN=ERF010 PE=2 SV=1 && PF00847:AP2 domain	ERF
Solyc02g065070_3	1388.86	1196.23	1420.5	1365.18	1379.05	1620.05	992.343	1093.64	1041.52	1394.98	1042.5	0.420068	1.47158e-05	0.00093982	Solyc02g065070_3	2	protein_coding	NA && sp|Q9SCS2|CAMK5_ARATH CDPK-related kinase 5 OS=Arabidopsis thaliana OX=3702 GN=CRK5 PE=2 SV=1 && PF00069:Protein kinase domain	EIL
Solyc00g005283_1	95.2727	95.2841	91.9323	15.8742	35.5521	18.6094	9.65314	11.2169	2.16308	58.7541	7.6777	2.92221	1.48818e-05	0.000946463	Solyc00g005283_1	SL3.00SC0000003	protein_coding	NA && - && -	-
Solyc08g083410_2	26.4646	10.357	10.8737	5.60267	9.35581	3.10156	0	0	0	10.9592	0	5.90435	1.56581e-05	0.000993033	Solyc08g083410_2	8	protein_coding	NA && sp|A0A4D6Q415|CYP1_CROXC Flavonoid 3'-monooxygenase CYP75B137 OS=Crocosmia x crocosmiiflora OX=1053288 GN=CYP75B137 PE=1 SV=1 && PF00067:Cytochrome P450	E2F/DP
Solyc01g112190_3	330.279	311.745	282.717	272.663	415.398	362.883	169.895	174.796	243.347	329.281	196.013	0.750992	1.6325e-05	0.00102978	Solyc01g112190_3	1	protein_coding	NA && sp|Q7X9B9|NLP2_ARATH Protein NLP2 OS=Arabidopsis thaliana OX=3702 GN=NLP2 PE=2 SV=3 && PF00564:PB1 domain|PF02042:RWP-RK domain	Nin-like
Solyc04g077520_3	240.299	262.031	223.405	323.087	290.03	317.393	192.098	174.796	155.742	276.041	174.212	0.663283	1.6329e-05	0.00102978	Solyc04g077520_3	4	protein_coding	NA && sp|Q9C652|RBP1_ARATH RNA-binding protein 1 OS=Arabidopsis thaliana OX=3702 GN=RBP1 PE=2 SV=1 && PF00076:RNA recognition motif. (a.k.a. RRM, RBD, or RNP domain)	bHLH
Solyc02g068300_3	351.45	244.424	282.717	299.743	361.134	385.628	171.826	200.034	217.39	320.849	196.417	0.709006	1.68334e-05	0.00105567	Solyc02g068300_3	2	protein_coding	NA && sp|Q9FG33|LRKS5_ARATH Probable L-type lectin-domain containing receptor kinase S.5 OS=Arabidopsis thaliana OX=3702 GN=LECRKS5 PE=2 SV=1 && PF00139:Legume lectin domain|PF07714:Protein tyrosine kinase	bHLH
novel.570	35.9919	27.9638	45.4719	9.33778	5.61348	6.20313	0	0.934739	0	21.7637	0.31158	5.93445	1.78734e-05	0.00111468	-	6	-	- && - && -	-
Solyc04g077835_1	266.763	250.639	251.084	249.319	225.475	273.971	195.959	178.535	161.15	252.875	178.548	0.498824	1.80472e-05	0.00112019	Solyc04g077835_1	4	protein_coding	NA && sp|Q9FHS6|FK119_ARATH F-box/kelch-repeat protein At5g43190 OS=Arabidopsis thaliana OX=3702 GN=At5g43190 PE=2 SV=1 && -	-
Solyc05g054750_3	120.679	131.533	132.462	137.265	176.825	207.805	82.0517	73.8443	88.6864	151.095	81.5275	0.892162	1.80612e-05	0.00112019	Solyc05g054750_3	5	protein_coding	NA && - && -	-
Solyc02g082060_2	3717.75	3299.73	3083.19	3560.49	3674.03	3742.55	2501.13	2740.65	2908.27	3512.96	2716.68	0.371024	1.81323e-05	0.00112151	Solyc02g082060_2	2	protein_coding	NA && - && PF05903:PPPDE putative peptidase domain	-
Solyc12g088930_1	190.545	186.425	171.014	212.901	203.957	188.161	151.554	103.756	84.3603	192.167	113.224	0.760179	1.90809e-05	0.00117695	Solyc12g088930_1	12	protein_coding	NA && sp|O22227|MIZ1_ARATH Protein MIZU-KUSSEI 1 OS=Arabidopsis thaliana OX=3702 GN=MIZ1 PE=1 SV=1 && PF04759:Protein of unknown function, DUF617	NF-YB
Solyc01g109180_3	103.741	110.82	129.496	138.199	106.656	113.724	72.3986	64.497	76.7895	117.106	71.2283	0.721474	2.01173e-05	0.00123749	Solyc01g109180_3	1	protein_coding	NA && sp|M4ISH1|CCL6_HUMLU Probable CoA ligase CCL6 OS=Humulus lupulus OX=3486 GN=CCL6 PE=2 SV=1 && PF05562:Cold acclimation protein WCOR413	C2H2
Solyc01g100540_3	355.685	393.565	435.937	370.71	388.266	355.646	292.49	292.573	258.489	383.301	281.184	0.445684	2.06549e-05	0.0012671	Solyc01g100540_3	1	protein_coding	NA && - && PF04795:PAPA-1-like conserved region|PF04438:HIT zinc finger	GRAS
Solyc06g068270_3	200.073	68.356	139.381	179.285	174.018	218.143	51.1617	59.8233	81.1156	163.209	64.0335	1.35237	2.1103e-05	0.00129107	Solyc06g068270_3	6	protein_coding	NA && sp|D4N502|DIOX3_PAPSO Codeine O-demethylase OS=Papaver somniferum OX=3469 GN=CODM PE=1 SV=1 && PF03171:2OG-Fe(II) oxygenase superfamily|PF14226:non-haem dioxygenase in morphine synthesis N-terminal	STAT
Solyc04g025650_3	347.216	346.958	281.728	403.392	471.533	481.776	276.08	164.514	187.107	388.767	209.234	0.893721	2.16025e-05	0.00131805	Solyc04g025650_3	4	protein_coding	NA && sp|O81815|MO1_ARATH Monooxygenase 1 OS=Arabidopsis thaliana OX=3702 GN=MO1 PE=2 SV=1 && PF01494:FAD binding domain	-
Solyc10g006850_3	64.5737	57.999	47.4489	78.4373	66.4262	63.0651	20.2716	39.259	10.8154	62.9917	23.4487	1.41196	2.20245e-05	0.00134016	Solyc10g006850_3	10	protein_coding	NA && sp|Q9FL69|AGD5_ARATH ADP-ribosylation factor GTPase-activating protein AGD5 OS=Arabidopsis thaliana OX=3702 GN=AGD5 PE=1 SV=1 && PF01412:Putative GTPase activating protein for Arf	G2-like
Solyc12g062200_1	97.3898	82.8557	86.9897	8.404	6.54906	5.16927	0	0.934739	0	47.8929	0.31158	7.07377	2.23357e-05	0.00135179	Solyc12g062200_1	12	protein_coding	NA && - && -	-
Solyc06g051960_3	282.642	293.102	317.315	405.26	321.84	308.089	236.502	207.512	196.841	321.375	213.618	0.589496	2.33408e-05	0.00139759	Solyc06g051960_3	6	protein_coding	NA && sp|Q9M3B0|PME34_ARATH Probable pectinesterase/pectinesterase inhibitor 34 OS=Arabidopsis thaliana OX=3702 GN=PME34 PE=2 SV=1 && PF04043:Plant invertase/pectin methylesterase inhibitor|PF01095:Pectinesterase	NAC
novel.504	16.9374	17.6068	12.8508	12.1391	35.5521	19.6432	0	1.86948	5.40771	19.1216	2.42573	3.02931	2.38672e-05	0.0014178	-	5	-	- && - && -	-
Solyc10g005590_3	1593.17	1494.51	1576.69	1712.55	1596.1	1805.11	1351.44	1262.83	1303.26	1629.69	1305.84	0.319728	2.67877e-05	0.00156243	Solyc10g005590_3	10	protein_coding	NA && sp|Q9SEE9|SR45_ARATH Serine/arginine-rich splicing factor SR45 OS=Arabidopsis thaliana OX=3702 GN=SR45 PE=1 SV=1 && PF00076:RNA recognition motif. (a.k.a. RRM, RBD, or RNP domain)	-
Solyc07g007620_3	1103.05	959.055	1087.37	1198.97	1353.79	1558.02	765.494	841.265	761.406	1210.04	789.388	0.616155	2.68821e-05	0.00156388	Solyc07g007620_3	7	protein_coding	NA && sp|O82730|MGDG2_ARATH Monogalactosyldiacylglycerol synthase 2, chloroplastic OS=Arabidopsis thaliana OX=3702 GN=MGD2 PE=1 SV=1 && PF04101:Glycosyltransferase family 28 C-terminal domain|PF06925:Monogalactosyldiacylglycerol (MGDG) synthase	-
Solyc01g080020_2	3780.21	3764.76	3681.25	3894.79	4220.4	4008.25	3110.24	3409.93	3120.25	3891.61	3213.47	0.276147	2.70135e-05	0.00156748	Solyc01g080020_2	1	protein_coding	NA && sp|P0DO21|GIP2_NICBE Probable aspartic proteinase GIP2 OS=Nicotiana benthamiana OX=4100 GN=GIP2 PE=1 SV=1 && PF14543:Xylanase inhibitor N-terminal|PF14541:Xylanase inhibitor C-terminal	MYB_related
Solyc04g057940_3	344.04	344.887	301.498	250.252	283.481	318.427	219.126	216.859	186.025	307.098	207.337	0.563562	2.74725e-05	0.00158751	Solyc04g057940_3	4	protein_coding	NA && sp|C6L7U1|LIN1_LOTJA Putative E3 ubiquitin-protein ligase LIN-1 OS=Lotus japonicus OX=34305 GN=CERBERUS PE=2 SV=2 && PF04564:U-box domain	GeBP
novel.573	247.709	231.996	301.498	134.464	137.53	127.164	71.4333	94.4086	81.1156	196.727	82.3192	1.25582	2.74998e-05	0.00158751	-	6	-	- && - && -	-
Solyc04g010300_3	262.529	289.995	284.694	269.862	290.966	330.833	197.889	223.403	200.085	288.146	207.126	0.474865	2.79828e-05	0.00161127	Solyc04g010300_3	4	protein_coding	NA && sp|Q9M3B9|AB20B_ARATH ABC transporter B family member 20 OS=Arabidopsis thaliana OX=3702 GN=ABCB20 PE=1 SV=1 && PF00664:ABC transporter transmembrane region	ERF
Solyc04g009860_3	549.406	557.205	478.444	345.498	474.339	531.401	333.033	220.598	320.136	489.382	291.256	0.749068	2.95198e-05	0.00169112	Solyc04g009860_3	4	protein_coding	NA && sp|Q84MB3|ACCH1_ARATH 1-aminocyclopropane-1-carboxylate oxidase homolog 1 OS=Arabidopsis thaliana OX=3702 GN=At1g06620 PE=2 SV=1 && PF03171:2OG-Fe(II) oxygenase superfamily|PF14226:non-haem dioxygenase in morphine synthesis N-terminal	GATA
Solyc05g054330_3	657.381	702.202	766.103	744.221	859.799	818.813	543.472	556.169	594.848	758.086	564.83	0.425599	2.97526e-05	0.00170013	Solyc05g054330_3	5	protein_coding	NA && sp|I6YGS0|EPHA_MYCTU Epoxide hydrolase A OS=Mycobacterium tuberculosis (strain ATCC 25618 / H37Rv) OX=83332 GN=ephA PE=1 SV=1 && PF00561:alpha/beta hydrolase fold	ERF
Solyc07g061920_3	166.198	158.462	175.956	182.087	182.438	149.909	125.491	88.8002	115.725	169.175	110.005	0.624568	3.03415e-05	0.00172791	Solyc07g061920_3	7	protein_coding	NA && sp|Q9LUD7|CALS8_ARATH Putative callose synthase 8 OS=Arabidopsis thaliana OX=3702 GN=CALS8 PE=3 SV=2 && PF04652:Vta1 like|PF14288:1,3-beta-glucan synthase subunit FKS1, domain-1|PF02364:1,3-beta-glucan synthase component	M-type_MADS
novel.567	13.7616	7.24988	3.95408	57.8942	45.8435	24.8125	0	0.934739	1.08154	25.586	0.672094	5.27334	3.03924e-05	0.00172791	-	6	-	- && - && -	-
Solyc09g092430_3	5627.44	3615.62	4679.65	3130.02	3936.92	4675.09	2253.04	2848.15	2721.16	4277.46	2607.45	0.714052	3.11326e-05	0.00176554	Solyc09g092430_3	9	protein_coding	NA && sp|O23264|SEBP1_ARATH Selenium-binding protein 1 OS=Arabidopsis thaliana OX=3702 GN=SBP1 PE=1 SV=1 && PF05694:56kDa selenium binding protein (SBP56)	-
Solyc07g006770_2	109.034	84.9271	89.9553	126.994	129.11	158.18	62.7454	61.6927	56.2402	116.367	60.2261	0.949502	3.13645e-05	0.00177422	Solyc07g006770_2	7	protein_coding	NA && sp|Q1MX30|XA21_ORYSI Receptor kinase-like protein Xa21 OS=Oryza sativa subsp. indica OX=39946 GN=XA21 PE=1 SV=1 && PF00069:Protein kinase domain|PF08263:Leucine rich repeat N-terminal domain|PF15102:TMEM154 protein family|PF13855:Leucine rich repeat	bHLH
Solyc04g008210_2	2496.14	1987.5	2139.16	1687.34	1946.94	2430.59	1490.45	1535.78	1358.42	2114.61	1461.55	0.532463	3.15578e-05	0.00178068	Solyc04g008210_2	4	protein_coding	NA && sp|Q8LDS2|XTH27_ARATH Probable xyloglucan endotransglucosylase/hydrolase protein 27 OS=Arabidopsis thaliana OX=3702 GN=XTH27 PE=2 SV=2 && PF06955:Xyloglucan endo-transglycosylase (XET) C-terminus|PF00722:Glycosyl hydrolases family 16	MYB_related
novel.749	13.7616	3.10709	10.8737	53.2253	101.043	66.1667	0.965314	3.73895	3.24463	41.3629	2.64963	3.96817	3.19115e-05	0.00179614	-	9	-	- && - && -	-
Solyc09g074570_1	617.155	513.706	547.64	435.14	740.044	676.141	280.906	369.222	401.252	588.304	350.46	0.747906	3.24586e-05	0.00182238	Solyc09g074570_1	9	protein_coding	NA && sp|O82255|GRC13_ARATH Glutaredoxin-C13 OS=Arabidopsis thaliana OX=3702 GN=GRXC13 PE=1 SV=1 && PF00462:Glutaredoxin	-
Solyc04g077010_3	4894.9	4984.81	4752.8	4753.86	5634.07	5298.5	4043.7	4160.52	4146.63	5053.16	4116.95	0.295655	3.2598e-05	0.0018225	Solyc04g077010_3	4	protein_coding	NA && sp|Q9FGL5|CEPR1_ARATH Receptor protein-tyrosine kinase CEPR1 OS=Arabidopsis thaliana OX=3702 GN=CEPR1 PE=1 SV=1 && PF00069:Protein kinase domain	STAT
Solyc03g096145_1	5.29293	5.17848	4.9426	5.60267	15.9049	16.5417	0	0	0	8.91054	0	5.6116	3.28588e-05	0.0018225	Solyc03g096145_1	3	protein_coding	NA && - && -	-
Solyc04g071165_1	282.642	285.852	250.095	349.233	338.68	210.906	206.577	103.756	74.6264	286.235	128.32	1.15577	3.28656e-05	0.0018225	Solyc04g071165_1	4	protein_coding	NA && sp|Q9LPU9|VITH1_ARATH Vacuolar iron transporter homolog 1 OS=Arabidopsis thaliana OX=3702 GN=VTL1 PE=2 SV=1 && PF01988:VIT family	-
Solyc02g082450_3	37.0505	19.6782	23.7245	24.2782	23.3895	24.8125	8.68783	6.54317	8.65234	25.4889	7.96111	1.68137	3.34795e-05	0.00184744	Solyc02g082450_3	2	protein_coding	NA && sp|Q9SHL8|PILS5_ARATH Protein PIN-LIKES 5 OS=Arabidopsis thaliana OX=3702 GN=PILS5 PE=2 SV=1 && PF03547:Membrane transport protein	FAR1
novel.498	82.5696	61.1061	63.2653	4.66889	3.74232	2.06771	0	0	0	36.2367	0	7.63319	3.5125e-05	0.00191943	-	5	-	- && - && -	-
novel.465	107.976	102.534	132.462	92.444	120.69	127.164	71.4333	62.6275	71.3818	113.878	68.4808	0.735007	3.66759e-05	0.00199933	-	4	-	- && - && -	-
Solyc01g106390_3	207.483	216.461	197.704	243.716	279.739	259.497	168.93	144.884	144.927	234.1	152.914	0.614788	3.7264e-05	0.0020216	Solyc01g106390_3	1	protein_coding	NA && sp|P93111|HEM11_CUCSA Glutamyl-tRNA reductase 1, chloroplastic OS=Cucumis sativus OX=3659 GN=HEMA1 PE=2 SV=1 && PF05201:Glutamyl-tRNAGlu reductase, N-terminal domain|PF01488:Shikimate / quinate 5-dehydrogenase|PF00745:Glutamyl-tRNAGlu reductase, dimerisation domain	-
Solyc06g075470_2	352.509	376.994	272.831	290.405	327.453	267.768	156.381	208.447	228.205	314.66	197.678	0.671729	3.78199e-05	0.00204682	Solyc06g075470_2	6	protein_coding	NA && sp|Q9M174|PTR40_ARATH Putative protein NRT1/ PTR FAMILY 2.2 OS=Arabidopsis thaliana OX=3702 GN=NPF2.2 PE=5 SV=1 && PF00854:POT family|PF00334:Nucleoside diphosphate kinase	TALE
Solyc01g079530_3	229.713	166.747	182.876	183.02	196.472	212.974	137.075	132.733	121.133	195.3	130.313	0.58124	3.83068e-05	0.00205833	Solyc01g079530_3	1	protein_coding	NA && sp|F4JKK0|SUD1_ARATH Probable E3 ubiquitin ligase SUD1 OS=Arabidopsis thaliana OX=3702 GN=SUD1 PE=1 SV=1 && PF12906:RING-variant domain|PF12428:Protein of unknown function (DUF3675)	Nin-like
Solyc03g113870_1	346.157	321.066	311.384	367.908	363.005	375.289	266.427	227.141	269.304	347.468	254.291	0.452375	3.8604e-05	0.00206936	Solyc03g113870_1	3	protein_coding	NA && sp|Q9FJP6|PUB38_ARATH U-box domain-containing protein 38 OS=Arabidopsis thaliana OX=3702 GN=PUB38 PE=1 SV=1 && PF04564:U-box domain	bHLH
Solyc08g016500_3	85.7454	95.2841	79.0816	98.0467	162.791	126.13	46.3351	56.0843	51.914	107.847	51.4445	1.06896	3.88886e-05	0.00207966	Solyc08g016500_3	8	protein_coding	NA && sp|Q39128|KAT1_ARATH Potassium channel KAT1 OS=Arabidopsis thaliana OX=3702 GN=KAT1 PE=1 SV=2 && PF11834:KHA, dimerisation domain of potassium ion channel|PF00027:Cyclic nucleotide-binding domain|PF00520:Ion transport protein	E2F/DP
Solyc09g097870_3	2021.9	1829.04	1991.87	1628.51	2080.73	2282.75	1314.76	1560.08	1424.39	1972.47	1433.08	0.460667	3.94174e-05	0.00210295	Solyc09g097870_3	9	protein_coding	NA && sp|Q9SRT2|BH062_ARATH Transcription factor bHLH62 OS=Arabidopsis thaliana OX=3702 GN=BHLH62 PE=2 SV=1 && PF00010:Helix-loop-helix DNA-binding domain	bHLH
Solyc08g062690_2	172.549	186.425	205.612	199.828	217.99	226.414	132.248	143.015	141.682	201.47	138.982	0.536865	4.13764e-05	0.0021881	Solyc08g062690_2	8	protein_coding	NA && - && PF13359:DDE superfamily endonuclease	SBP
Solyc06g009810_3	33.8747	31.0709	26.69	32.6822	22.4539	32.0495	1.93063	11.2169	14.06	29.8036	9.06918	1.72974	4.14493e-05	0.0021881	Solyc06g009810_3	6	protein_coding	NA && - && -	ERF
Solyc01g100490_3	1785.83	1949.18	1418.53	1612.63	2283.75	2143.18	1198.92	1135.71	1332.46	1865.52	1222.36	0.610128	4.14995e-05	0.0021881	CHLN	1	protein_coding	NA && sp|Q9XGI7|NAS_SOLLC Nicotianamine synthase OS=Solanum lycopersicum OX=4081 GN=CHLN PE=2 SV=1 && PF03059:Nicotianamine synthase protein	-
Solyc09g089830_3	1632.34	1437.55	1520.34	1507.12	1569.9	1519.77	1258.77	1264.7	1330.3	1531.17	1284.59	0.253746	4.19885e-05	0.00220771	Solyc09g089830_3	9	protein_coding	NA && sp|P10967|ACCH3_SOLLC 1-aminocyclopropane-1-carboxylate oxidase homolog OS=Solanum lycopersicum OX=4081 GN=ACO3 PE=2 SV=1 && PF03171:2OG-Fe(II) oxygenase superfamily|PF14226:non-haem dioxygenase in morphine synthesis N-terminal	GATA
Solyc03g111690_3	940.024	1017.05	1105.16	1177.49	940.259	1016.28	735.57	740.313	854.418	1032.71	776.767	0.411964	4.20674e-05	0.00220771	Solyc03g111690_3	3	protein_coding	NA && sp|Q93Z25|PLY22_ARATH Probable pectate lyase 22 OS=Arabidopsis thaliana OX=3702 GN=At5g63180 PE=2 SV=1 && PF00544:Pectate lyase	HD-ZIP
novel.284	17.9959	13.4641	24.713	28.0133	61.7483	48.5912	2.89594	2.80422	10.8154	32.421	5.50519	2.58584	4.27622e-05	0.00223895	-	12	-	- && - && -	-
Solyc02g014847_1	32.8161	28.9995	27.6786	56.9604	68.2974	70.3021	9.65314	13.0863	19.4678	47.509	14.0691	1.76555	4.38713e-05	0.00228758	Solyc02g014847_1	2	protein_coding	NA && - && -	-
Solyc10g018120_2	183.135	141.89	165.083	155.007	190.858	261.565	117.768	89.7349	95.1757	182.923	100.893	0.857577	4.38943e-05	0.00228758	Solyc10g018120_2	10	protein_coding	NA && - && -	M-type_MADS
Solyc04g024840_3	46.5777	59.0347	49.426	70.9671	49.5858	62.0313	34.7513	21.499	23.7939	56.2704	26.6814	1.07612	4.4282e-05	0.00230246	Solyc04g024840_3	4	protein_coding	NA && sp|H6U1I8|GLIP_TANCI GDSL lipase OS=Tanacetum cinerariifolium OX=118510 GN=GLIP PE=1 SV=1 && PF00657:GDSL-like Lipase/Acylhydrolase	ERF
Solyc08g067260_3	1962.62	1953.32	1873.24	2028.17	2147.16	2375.8	1394.88	1670.38	1617.99	2056.72	1561.08	0.397869	4.45173e-05	0.00230936	Solyc08g067260_3	8	protein_coding	NA && sp|Q570B4|KCS10_ARATH 3-ketoacyl-CoA synthase 10 OS=Arabidopsis thaliana OX=3702 GN=FDH PE=1 SV=2 && PF08392:FAE1/Type III polyketide synthase-like protein|PF08541:3-Oxoacyl-[acyl-carrier-protein (ACP)] synthase III C terminal	-
Solyc06g050500_2	148.202	109.784	110.714	93.3778	135.659	144.74	79.1558	62.6275	69.2187	123.746	70.334	0.813974	4.48479e-05	0.00231631	Solyc06g050500_2	6	protein_coding	NA && sp|O80920|PYL4_ARATH Abscisic acid receptor PYL4 OS=Arabidopsis thaliana OX=3702 GN=PYL4 PE=1 SV=1 && PF10604:Polyketide cyclase / dehydrase and lipid transport	MYB_related
Solyc01g010055_1	56.105	56.9633	62.2767	76.5698	104.785	78.5729	35.7166	30.8464	36.7724	72.5455	34.4451	1.07954	4.50278e-05	0.00231631	Solyc01g010055_1	1	protein_coding	NA && - && -	-
Solyc03g112210_1	1004.6	1011.88	846.173	814.254	869.154	894.284	672.824	643.1	738.693	906.723	684.872	0.405049	4.50628e-05	0.00231631	Solyc03g112210_1	3	protein_coding	NA && - && -	-
Solyc05g015950_3	965.43	1005.66	803.666	934.711	948.679	953.214	732.674	750.595	728.959	935.227	737.409	0.342443	4.54989e-05	0.0023334	Solyc05g015950_3	5	protein_coding	NA && sp|Q43793|G6PDC_TOBAC Glucose-6-phosphate 1-dehydrogenase, chloroplastic OS=Nicotiana tabacum OX=4097 PE=2 SV=1 && PF00479:Glucose-6-phosphate dehydrogenase, NAD binding domain|PF02781:Glucose-6-phosphate dehydrogenase, C-terminal domain	bZIP
Solyc03g120790_1	333.454	344.887	342.028	321.22	412.591	389.763	218.161	281.356	250.918	357.324	250.145	0.514258	4.58716e-05	0.00234412	Solyc03g120790_1	3	protein_coding	NA && - && -	-
Solyc07g065300_2	15.8788	17.6068	13.8393	13.0729	40.23	34.1172	3.86126	2.80422	5.40771	22.4575	4.02439	2.49527	4.59163e-05	0.00234412	Solyc07g065300_2	7	protein_coding	NA && sp|Q9LIK7|ACA13_ARATH Putative calcium-transporting ATPase 13, plasma membrane-type OS=Arabidopsis thaliana OX=3702 GN=ACA13 PE=3 SV=1 && PF00122:E1-E2 ATPase|PF00689:Cation transporting ATPase, C-terminus	MYB_related
Solyc03g025617_1	16.9374	18.6425	15.8163	2.80133	5.61348	2.06771	0	0	0	10.3131	0	5.81708	4.70426e-05	0.00239619	Solyc03g025617_1	3	protein_coding	NA && sp|F4JVN6|TPPII_ARATH Tripeptidyl-peptidase 2 OS=Arabidopsis thaliana OX=3702 GN=TPP2 PE=1 SV=1 && -	-
Solyc05g024230_2	39.1677	37.2851	35.5867	69.0995	64.5551	77.5391	11.5838	23.3685	21.6308	53.8722	18.861	1.51734	4.8769e-05	0.00247294	Solyc05g024230_2	5	protein_coding	NA && - && -	ERF
Solyc11g065340_2	1749.84	1604.29	1538.14	1311.96	1908.58	1849.57	1124.59	1134.77	1266.49	1660.4	1175.28	0.498691	5.05371e-05	0.0025454	Solyc11g065340_2	11	protein_coding	NA && - && -	-
novel.711	68.808	33.1423	52.3915	95.2453	100.107	88.9115	22.2022	34.5853	20.5493	73.101	25.779	1.50081	5.0911e-05	0.0025585	-	8	-	- && - && -	-
novel.385	7.4101	12.4284	15.8163	18.6756	29.9386	31.0156	4.82657	1.86948	1.08154	19.2141	2.59253	2.87529	5.15771e-05	0.00258228	-	3	-	- && - && -	-
Solyc01g109700_3	3212.81	2905.13	3043.65	3634.26	3677.77	3669.15	2517.54	2670.55	2462.67	3357.13	2550.25	0.396592	5.16442e-05	0.00258228	Solyc01g109700_3	1	protein_coding	NA && sp|Q8GY61|BH063_ARATH Transcription factor bHLH63 OS=Arabidopsis thaliana OX=3702 GN=BHLH63 PE=1 SV=1 && -	bHLH
Solyc02g087110_3	209.6	159.497	182.876	153.14	176.825	208.839	103.289	128.994	118.97	181.796	117.084	0.633208	5.23612e-05	0.0026081	Solyc02g087110_3	2	protein_coding	NA && sp|Q9SGH6|DOX1_ARATH Alpha-dioxygenase 1 OS=Arabidopsis thaliana OX=3702 GN=DOX1 PE=1 SV=1 && PF03098:Animal haem peroxidase	-
Solyc01g099520_3	260.412	252.71	236.256	310.948	261.027	273.971	179.548	194.426	196.841	265.887	190.272	0.484093	5.36614e-05	0.00266696	Solyc01g099520_3	1	protein_coding	NA && sp|Q945T0|RALF_TOBAC Rapid alkalinization factor OS=Nicotiana tabacum OX=4097 GN=RALF PE=1 SV=1 && PF05498:Rapid ALkalinization Factor (RALF)	HSF
Solyc05g008390_3	363.095	279.638	261.958	391.253	462.177	513.826	221.057	209.381	194.678	378.658	208.372	0.86152	5.42447e-05	0.00269001	Solyc05g008390_3	5	protein_coding	NA && - && PF12906:RING-variant domain|PF12428:Protein of unknown function (DUF3675)	Nin-like
novel.793	10.5859	5.17848	8.89668	44.8213	52.3925	37.2188	2.89594	2.80422	0	26.5156	1.90005	3.77401	5.56107e-05	0.00275169	-	9	-	- && sp|Q99315|YG31B_YEAST Transposon Ty3-G Gag-Pol polyprotein OS=Saccharomyces cerevisiae (strain ATCC 204508 / S288c) OX=559292 GN=TY3B-G PE=1 SV=3 && -	TCP
novel.154	53.9878	34.178	72.1619	12.1391	13.0981	17.5755	2.89594	8.41265	1.08154	33.8568	4.13004	3.01174	5.57638e-05	0.00275322	-	10	-	- && - && -	MIKC_MADS
Solyc06g069430_3	1019.42	904.163	863.966	736.751	1059.08	1198.24	599.46	603.841	704.084	963.602	635.795	0.600131	5.64431e-05	0.00276854	Solyc06g069430_3	6	protein_coding	NA && sp|Q42429|AGL8_SOLTU Agamous-like MADS-box protein AGL8 homolog OS=Solanum tuberosum OX=4113 PE=2 SV=1 && PF01486:K-box region|PF00319:SRF-type transcription factor (DNA-binding and dimerisation domain)	MIKC_MADS
Solyc12g096730_2	30.699	16.5711	19.7704	14.0067	35.5521	25.8464	3.86126	7.47791	6.48925	23.7409	5.94281	1.99833	5.74483e-05	0.00280562	Solyc12g096730_2	12	protein_coding	NA && sp|P48979|PGLR_PRUPE Polygalacturonase OS=Prunus persica OX=3760 PE=2 SV=1 && PF00295:Glycosyl hydrolases family 28	GRAS
Solyc02g072470_3	53.9878	46.6064	48.4375	53.2253	77.6532	90.9792	33.786	16.8253	24.8755	61.8149	25.1623	1.29854	5.9774e-05	0.00291288	Solyc02g072470_3	2	protein_coding	NA && sp|F4HZX7|OFUT8_ARATH O-fucosyltransferase 8 OS=Arabidopsis thaliana OX=3702 GN=OFUT8 PE=2 SV=1 && PF07727:Reverse transcriptase (RNA-dependent DNA polymerase)|PF13855:Leucine rich repeat|PF10250:GDP-fucose protein O-fucosyltransferase|PF08263:Leucine rich repeat N-terminal domain|PF00069:Protein kinase domain	MIKC_MADS
Solyc02g068750_1	616.097	542.705	627.71	608.823	636.195	677.175	485.553	505.694	435.861	618.117	475.703	0.376582	6.0654e-05	0.00294303	Solyc02g068750_1	2	protein_coding	NA && sp|A7SXZ6|OSGEP_NEMVE Probable tRNA N6-adenosine threonylcarbamoyltransferase OS=Nematostella vectensis OX=45351 GN=osgep PE=3 SV=1 && PF00814:Glycoprotease family	FAR1
Solyc07g021630_3	84.6868	59.0347	93.9094	92.444	98.236	106.487	36.6819	54.2148	49.7509	89.133	46.8826	0.928367	6.104e-05	0.0029522	Solyc07g021630_3	7	protein_coding	NA && sp|Q9M439|BCAT2_ARATH Branched-chain-amino-acid aminotransferase 2, chloroplastic OS=Arabidopsis thaliana OX=3702 GN=BCAT2 PE=1 SV=1 && PF01063:Amino-transferase class IV	MYB_related
Solyc03g116150_3	1785.83	1390.94	1478.83	1483.77	1769.18	1953.98	1003.93	1217.96	1224.31	1643.76	1148.73	0.517025	6.11716e-05	0.0029522	Solyc03g116150_3	3	protein_coding	NA && sp|B9DFI7|PMT2_ARATH Probable methyltransferase PMT2 OS=Arabidopsis thaliana OX=3702 GN=At1g26850 PE=2 SV=2 && -	HB-other
Solyc03g119740_3	1214.2	1211.77	1160.52	1244.73	1355.66	1376.06	1021.3	1041.3	984.203	1260.49	1015.6	0.311417	6.12365e-05	0.0029522	Solyc03g119740_3	3	protein_coding	NA && sp|Q9FNN6|SRM1_ARATH Transcription factor SRM1 OS=Arabidopsis thaliana OX=3702 GN=SRM1 PE=1 SV=1 && PF00249:Myb-like DNA-binding domain	MYB
Solyc07g063630_3	783.353	752.952	732.493	713.406	726.011	720.596	635.177	587.951	600.256	738.135	607.794	0.279745	6.53275e-05	0.00312268	Solyc07g063630_3	7	protein_coding	NA && sp|Q1ECE0|VAP41_ARATH Vesicle-associated protein 4-1 OS=Arabidopsis thaliana OX=3702 GN=PVA41 PE=2 SV=1 && PF00635:MSP (Major sperm protein) domain	GATA
Solyc07g008930_1	15.8788	10.357	21.7474	30.8147	44.9079	79.6068	3.86126	4.67369	7.57079	33.8854	5.36858	2.66802	6.58046e-05	0.00313882	Solyc07g008930_1	7	protein_coding	NA && - && PF14009:Domain of unknown function (DUF4228)	-
Solyc10g084940_2	296.404	367.672	258.004	385.65	364.876	332.901	237.467	202.838	227.124	334.251	222.476	0.588405	6.67135e-05	0.00316208	Solyc10g084940_2	10	protein_coding	NA && sp|Q9M331|PTR45_ARATH Protein NRT1/ PTR FAMILY 5.7 OS=Arabidopsis thaliana OX=3702 GN=NPF5.7 PE=2 SV=2 && PF00854:POT family	ERF
Solyc03g025320_3	1374.04	1423.05	1579.65	1670.53	1510.96	1517.7	1049.3	1222.64	1261.08	1512.66	1177.67	0.361805	6.75673e-05	0.00319582	Solyc03g025320_3	3	protein_coding	NA && sp|Q9FF86|DCR_ARATH BAHD acyltransferase DCR OS=Arabidopsis thaliana OX=3702 GN=DCR PE=2 SV=1 && PF02458:Transferase family	ARF
Solyc03g031940_3	622.448	658.703	762.149	1016.88	717.59	766.086	483.622	555.235	407.741	757.31	482.199	0.650817	6.77521e-05	0.00319784	Solyc03g031940_3	3	protein_coding	NA && sp|M4IQQ5|CCL4_HUMLU 2-methylpropanoate--CoA ligase CCL4 OS=Humulus lupulus OX=3486 GN=CCL4 PE=1 SV=1 && PF13193:AMP-binding enzyme C-terminal domain|PF00501:AMP-binding enzyme	bHLH
Solyc08g048290_3	416.024	425.671	411.224	363.24	338.68	369.086	300.213	293.508	256.325	387.321	283.349	0.44836	6.83825e-05	0.00322085	Solyc08g048290_3	8	protein_coding	NA && sp|Q9C757|INT2_ARATH Probable inositol transporter 2 OS=Arabidopsis thaliana OX=3702 GN=INT2 PE=1 SV=1 && PF00083:Sugar (and other) transporter	SBP
Solyc05g041780_1	19.0545	5.17848	13.8393	17.7418	20.5828	12.4063	0	0	2.16308	14.8005	0.721028	4.47482	6.85314e-05	0.00322112	Solyc05g041780_1	5	protein_coding	NA && - && -	-
Solyc03g113950_3	1287.24	1157.91	1232.68	1505.25	1815.03	1913.66	943.112	839.395	1002.59	1485.3	928.366	0.678321	7.18314e-05	0.00334135	Solyc03g113950_3	3	protein_coding	NA && - && PF07887:Calmodulin binding protein-like	WRKY
Solyc03g078620_1	125.972	154.319	79.0816	114.855	134.724	88.9115	70.4679	47.6717	58.4033	116.31	58.8476	0.98349	7.29027e-05	0.00338109	Solyc03g078620_1	3	protein_coding	NA && - && -	-
Solyc02g082270_3	1895.93	1538.01	1651.82	1984.28	1842.16	2151.45	1439.28	1265.64	1349.76	1843.94	1351.56	0.448242	7.29861e-05	0.00338109	Solyc02g082270_3	2	protein_coding	NA && sp|Q76LC6|RBM24_DANRE RNA-binding protein 24 OS=Danio rerio OX=7955 GN=rbm24 PE=2 SV=1 && PF00076:RNA recognition motif. (a.k.a. RRM, RBD, or RNP domain)	NF-YA
Solyc08g076720_3	1123.16	1036.73	1225.76	1288.61	1365.01	1913.66	834.032	809.484	830.624	1325.49	824.713	0.684596	7.38323e-05	0.00341327	Solyc08g076720_3	8	nontranslating_CDS	NA && sp|Q8LPK2|AB2B_ARATH ABC transporter B family member 2 OS=Arabidopsis thaliana OX=3702 GN=ABCB2 PE=1 SV=3 && PF00664:ABC transporter transmembrane region|PF00005:ABC transporter	Nin-like
Solyc01g068390_3	1473.55	1432.37	1445.22	1444.55	1495.99	1641.76	1228.85	1255.35	1250.26	1488.91	1244.82	0.258197	7.80849e-05	0.0035951	Solyc01g068390_3	1	protein_coding	NA && sp|Q5MAU8|PPA27_ARATH Probable inactive purple acid phosphatase 27 OS=Arabidopsis thaliana OX=3702 GN=PAP27 PE=2 SV=1 && PF14008:Iron/zinc purple acid phosphatase-like protein C|PF00149:Calcineurin-like phosphoesterase|PF00856:SET domain|PF17808:Fn3-like domain from Purple Acid Phosphatase|PF16656:Purple acid Phosphatase, N-terminal domain	GRAS
Solyc00g005285_1	152.436	129.462	135.427	31.7484	22.4539	35.151	13.5144	15.8906	19.4678	84.4465	16.2909	2.37469	7.88995e-05	0.00362106	Solyc00g005285_1	SL3.00SC0000003	protein_coding	NA && sp|B6VJS4|ROMT_VITVI Trans-resveratrol di-O-methyltransferase OS=Vitis vinifera OX=29760 GN=ROMT PE=1 SV=2 && PF00891:O-methyltransferase domain	-
Solyc03g122120_3	302.755	304.495	311.384	364.173	341.487	431.117	231.675	148.623	247.673	342.569	209.324	0.712935	7.98735e-05	0.00365503	Solyc03g122120_3	3	protein_coding	NA && sp|Q9C9P4|KASC2_ARATH 3-oxoacyl-[acyl-carrier-protein] synthase II, chloroplastic OS=Arabidopsis thaliana OX=3702 GN=KAS2 PE=1 SV=1 && PF00109:Beta-ketoacyl synthase, N-terminal domain|PF02801:Beta-ketoacyl synthase, C-terminal domain	ARF
Solyc03g119770_3	58.2222	44.535	47.4489	63.4969	87.009	89.9453	29.9247	16.8253	33.5278	65.1096	26.7593	1.29038	8.03288e-05	0.0036684	Solyc03g119770_3	3	protein_coding	NA && sp|A0AQW4|TCP12_ARATH Transcription factor TCP12 OS=Arabidopsis thaliana OX=3702 GN=TCP12 PE=2 SV=1 && PF03634:TCP family transcription factor	TCP
Solyc04g051100_3	71.9838	54.8919	74.139	56.9604	55.1993	69.2682	36.6819	20.5642	38.9355	63.7404	32.0606	0.998041	8.13352e-05	0.00370684	Solyc04g051100_3	4	protein_coding	NA && - && -	-
Solyc11g007400_1	160.905	150.176	197.704	230.643	215.184	245.023	129.352	123.385	110.317	199.939	121.018	0.724161	8.24051e-05	0.00374802	Solyc11g007400_1	11	protein_coding	NA && sp|Q9FF29|PR5K_ARATH PR5-like receptor kinase OS=Arabidopsis thaliana OX=3702 GN=PR5K PE=1 SV=1 && -	TCP
Solyc06g051980_3	344.04	353.173	361.798	338.961	353.649	434.219	260.635	283.226	264.978	364.307	269.613	0.433207	8.28299e-05	0.00375974	Solyc06g051980_3	6	protein_coding	NA && sp|Q84JL3|SINA3_ARATH E3 ubiquitin-protein ligase SINAT3 OS=Arabidopsis thaliana OX=3702 GN=SINAT3 PE=1 SV=1 && PF04043:Plant invertase/pectin methylesterase inhibitor|PF01095:Pectinesterase	NAC
Solyc10g080610_1	8955.63	7532.62	7604.68	10386.4	10722.7	12200.5	6450.23	6030.93	6396.24	9567.09	6292.47	0.60448	8.47001e-05	0.0038369	Solyc10g080610_1	10	protein_coding	NA && sp|O80582|FBK46_ARATH F-box/kelch-repeat protein At2g44130 OS=Arabidopsis thaliana OX=3702 GN=At2g44130 PE=2 SV=2 && PF01344:Kelch motif|PF00646:F-box domain	bZIP
Solyc01g111500_3	260.412	269.281	263.935	302.544	312.484	418.711	208.508	163.579	195.759	304.561	189.282	0.686873	8.55516e-05	0.00386769	Solyc01g111500_3	1	protein_coding	NA && sp|F1B281|EBIII_PETHY MYB-like transcription factor 4 OS=Petunia hybrida OX=4102 GN=MYB4 PE=2 SV=1 && PF00249:Myb-like DNA-binding domain	MYB
Solyc11g006040_2	1618.58	1641.58	1704.21	1642.51	1582.07	1561.12	1292.56	1404.91	1434.12	1625.01	1377.2	0.239143	9.03256e-05	0.00406718	Solyc11g006040_2	11	protein_coding	NA && sp|P43298|TMK1_ARATH Receptor protein kinase TMK1 OS=Arabidopsis thaliana OX=3702 GN=TMK1 PE=1 SV=1 && PF08263:Leucine rich repeat N-terminal domain|PF00069:Protein kinase domain	WRKY
Solyc11g066290_2	1942.5	1726.51	1901.91	1930.12	1754.21	1819.58	1654.55	1303.96	1378.97	1845.81	1445.83	0.352258	9.42503e-05	0.00420188	Solyc11g066290_2	11	protein_coding	NA && sp|Q9FMK9|PPA29_ARATH Probable inactive purple acid phosphatase 29 OS=Arabidopsis thaliana OX=3702 GN=PAP29 PE=2 SV=1 && PF00149:Calcineurin-like phosphoesterase	-
Solyc10g084325_1	444.606	442.243	491.294	435.14	522.054	493.149	392.883	290.704	347.175	471.414	343.587	0.457194	9.63224e-05	0.0042689	Solyc10g084325_1	10	protein_coding	NA && sp|O82777|SBT3_SOLLC Subtilisin-like protease SBT3 OS=Solanum lycopersicum OX=4081 GN=sbt3 PE=1 SV=1 && PF17766:Fibronectin type-III domain|PF05922:Peptidase inhibitor I9|PF00082:Subtilase family	G2-like
novel.62	22.2303	16.5711	21.7474	3348.53	3652.51	2615.65	16.4103	38.3243	12.9785	1612.87	22.571	6.15838	9.70953e-05	0.0042947	-	1	-	- && - && -	NF-YB
Solyc03g031600_3	1519.07	1459.3	1345.38	1366.12	1505.35	1583.86	1159.34	1217.96	1217.82	1463.18	1198.37	0.287863	9.75899e-05	0.00430811	Solyc03g031600_3	3	protein_coding	NA && sp|Q9ZS51|PMP22_ARATH Peroxisomal membrane protein PMP22 OS=Arabidopsis thaliana OX=3702 GN=PMP22 PE=1 SV=1 && PF04117:Mpv17 / PMP22 family	-
Solyc05g009720_3	800.29	659.739	651.434	821.724	745.658	698.886	599.46	519.715	519.14	729.622	546.105	0.417881	0.000100013	0.00440646	Solyc05g009720_3	5	protein_coding	NA && sp|Q8VZS3|HHO2_ARATH Transcription factor HHO2 OS=Arabidopsis thaliana OX=3702 GN=HHO2 PE=1 SV=1 && PF00249:Myb-like DNA-binding domain	G2-like
Solyc10g083860_2	1393.1	1177.59	1205.99	1444.55	1325.72	1370.89	1119.76	1005.78	920.392	1319.64	1015.31	0.377779	0.000103117	0.0044905	Solyc10g083860_2	10	protein_coding	NA && sp|Q9ZQ94|U73C5_ARATH UDP-glycosyltransferase 73C5 OS=Arabidopsis thaliana OX=3702 GN=UGT73C5 PE=2 SV=1 && PF00023:Ankyrin repeat|PF12796:Ankyrin repeats (3 copies)|PF00201:UDP-glucoronosyl and UDP-glucosyl transferase	HB-other
Solyc03g112565_1	107.976	120.141	125.542	98.9804	126.303	131.3	82.0517	72.9096	74.6264	118.374	76.5292	0.628489	0.000104046	0.0045222	Solyc03g112565_1	3	protein_coding	NA && - && -	-
Solyc09g074210_3	125.972	126.355	100.829	92.444	107.592	109.589	75.2945	65.4317	67.0556	110.463	69.2606	0.67074	0.000104446	0.00453081	Solyc09g074210_3	9	protein_coding	NA && - && PF03372:Endonuclease/Exonuclease/phosphatase family	-
Solyc03g034457_1	170.432	187.461	185.842	127.928	100.107	110.622	75.2945	79.4528	77.871	147.065	77.5394	0.922222	0.000106725	0.00459429	Solyc03g034457_1	3	protein_coding	NA && sp|Q84K34|SIL10_ARATH E3 ubiquitin-protein ligase SINA-like 10 OS=Arabidopsis thaliana OX=3702 GN=At5g37930 PE=2 SV=1 && PF03145:Seven in absentia protein family	-
Solyc10g084370_2	155.612	163.64	147.289	154.073	185.245	180.925	110.046	124.32	101.665	164.464	112.01	0.551451	0.000109787	0.00471706	Solyc10g084370_2	10	protein_coding	NA && sp|Q8RWU3|RVE8_ARATH Protein REVEILLE 8 OS=Arabidopsis thaliana OX=3702 GN=RVE8 PE=2 SV=1 && PF00249:Myb-like DNA-binding domain	MYB_related
Solyc04g015020_3	995.07	896.913	820.471	1004.74	1036.62	1240.63	710.471	716.944	721.388	999.075	716.268	0.48007	0.000112705	0.00483321	Solyc04g015020_3	4	protein_coding	NA && - && -	-
Solyc10g047150_2	5.29293	4.14279	1.97704	7.47022	10.2914	14.474	0	0	0	7.27472	0	5.31835	0.000113685	0.00486596	Solyc10g047150_2	10	protein_coding	NA && sp|Q2RQW1|RL4_RHORT 50S ribosomal protein L4 OS=Rhodospirillum rubrum (strain ATCC 11170 / ATH 1.1.1 / DSM 467 / LMG 4362 / NCIMB 8255 / S1) OX=269796 GN=rplD PE=3 SV=1 && -	TALE
Solyc11g011620_2	23.2889	37.2851	26.69	25.212	21.5184	29.9818	13.5144	8.41265	7.57079	27.3294	9.83261	1.46593	0.000115499	0.00492489	Solyc11g011620_2	11	protein_coding	NA && sp|O64527|Y1926_ARATH UPF0678 fatty acid-binding protein-like protein At1g79260 OS=Arabidopsis thaliana OX=3702 GN=At1g79260 PE=1 SV=1 && PF08768:Domain of unknown function (DUF1794)	-
Solyc06g075170_1	580.105	605.883	533.801	727.413	695.136	551.044	456.594	462.696	408.823	615.564	442.704	0.475544	0.000116171	0.00494419	Solyc06g075170_1	6	protein_coding	NA && - && PF04520:Senescence regulator	-
Solyc02g063070_3	3023.32	2674.17	2611.67	3027.31	2935.85	3121.21	2387.22	2298.52	2414	2898.92	2366.58	0.292832	0.000118881	0.00502156	Solyc02g063070_3	2	protein_coding	NA && sp|P42652|14334_SOLLC 14-3-3 protein 4 OS=Solanum lycopersicum OX=4081 GN=TFT4 PE=2 SV=1 && PF00244:14-3-3 protein	ERF
Solyc12g008770_2	308.048	339.709	288.648	296.008	315.291	310.156	248.086	217.794	242.265	309.643	236.048	0.39212	0.000120556	0.00508277	Solyc12g008770_2	12	protein_coding	NA && sp|F4JU70|COAC2_ARATH Mitochondrial carrier protein CoAc2 OS=Arabidopsis thaliana OX=3702 GN=COAC2 PE=2 SV=1 && PF00153:Mitochondrial carrier protein	ERF
Solyc01g005220_3	184.194	162.604	155.198	123.259	174.954	191.263	109.081	88.8002	114.643	165.245	104.175	0.66669	0.00012621	0.0053013	Solyc01g005220_3	1	protein_coding	NA && sp|Q8L612|MACP1_ARATH MACPF domain-containing protein At1g14780 OS=Arabidopsis thaliana OX=3702 GN=At1g14780 PE=2 SV=1 && PF01823:MAC/Perforin domain	-
novel.360	119.62	82.8557	98.852	36.4173	38.3588	42.388	9.65314	14.9558	32.4463	69.7487	19.0184	1.88239	0.000126877	0.00531938	-	3	-	- && - && -	-
Solyc05g055540_2	335.572	278.602	334.12	273.597	285.352	339.104	197.889	253.314	186.025	307.724	212.41	0.531661	0.000131975	0.00550003	Solyc05g055540_2	5	protein_coding	NA && - && PF07690:Major Facilitator Superfamily|PF06813:Nodulin-like	AP2
Solyc11g005290_2	1012.01	792.308	847.161	1233.52	1026.33	1056.6	763.564	666.469	565.646	994.655	665.226	0.580014	0.000132163	0.00550003	Solyc11g005290_2	11	protein_coding	NA && sp|Q6NML0|ATL76_ARATH E3 ubiquitin-protein ligase ATL76 OS=Arabidopsis thaliana OX=3702 GN=ATL76 PE=1 SV=1 && PF13639:Ring finger domain	WOX
Solyc04g014800_3	330.279	299.316	341.039	263.325	358.327	346.341	176.653	196.295	268.222	323.105	213.723	0.599044	0.000132903	0.00552063	Solyc04g014800_3	4	protein_coding	NA && sp|P54926|IMP1_SOLLC Inositol monophosphatase 1 OS=Solanum lycopersicum OX=4081 GN=IMP1 PE=1 SV=1 && PF00459:Inositol monophosphatase family	-
Solyc12g049360_2	32.8161	20.7139	24.713	43.8875	34.6165	21.7109	11.5838	10.2821	9.73388	29.743	10.5333	1.49959	0.00013382	0.00554847	Solyc12g049360_2	12	protein_coding	NA && sp|Q9ZUF4|RIPK_ARATH Serine/threonine-protein kinase RIPK OS=Arabidopsis thaliana OX=3702 GN=RIPK PE=1 SV=1 && PF07714:Protein tyrosine kinase	WRKY
Solyc10g012360_1	8.46868	12.4284	6.91964	20.5431	14.9693	14.474	0.965314	0	3.24463	12.9672	1.40331	3.28257	0.000134193	0.00555373	Solyc10g012360_1	10	protein_coding	NA && - && -	-
Solyc03g093650_3	42.3434	24.8567	19.7704	49.4902	55.1993	78.5729	19.3063	8.41265	9.73388	45.0388	12.4843	1.84898	0.000135642	0.0056034	Solyc03g093650_3	3	protein_coding	NA && sp|Q9LHK4|AB8B_ARATH Putative ABC transporter B family member 8 OS=Arabidopsis thaliana OX=3702 GN=ABCB8 PE=5 SV=1 && PF00005:ABC transporter|PF00664:ABC transporter transmembrane region	HSF
Solyc02g080110_3	41.2848	32.1066	19.7704	26.1458	32.7453	45.4896	12.5491	14.0211	9.73388	32.9238	12.1013	1.43371	0.000137074	0.00562826	Solyc02g080110_3	2	protein_coding	NA && - && -	-
novel.741	32.8161	18.6425	30.6441	9.33778	17.776	14.474	3.86126	6.54317	2.16308	20.6151	4.18917	2.27559	0.000137244	0.00562826	-	9	-	- && - && -	-
novel.215	9.52727	8.28557	3.95408	138.199	94.4936	60.9974	0	2.80422	1.08154	52.5762	1.29525	5.33424	0.000137545	0.00563032	-	11	-	- && - && -	-
Solyc06g061250_2	1045.88	955.948	1049.81	1107.46	1308.88	1375.03	881.332	801.071	740.856	1140.5	807.753	0.49748	0.000139559	0.00570243	Solyc06g061250_2	6	protein_coding	NA && sp|Q9LF64|ATL52_ARATH RING-H2 finger protein ATL52 OS=Arabidopsis thaliana OX=3702 GN=ATL52 PE=2 SV=1 && PF13639:Ring finger domain|PF04640:PLATZ transcription factor	bHLH
Solyc02g084005_1	22.2303	13.4641	15.8163	38.2849	21.5184	36.1849	6.7572	7.47791	5.40771	24.5831	6.54761	1.90411	0.000149693	0.00605061	Solyc02g084005_1	2	protein_coding	NA && sp|O65695|SAU50_ARATH Auxin-responsive protein SAUR50 OS=Arabidopsis thaliana OX=3702 GN=SAUR50 PE=1 SV=1 && PF02519:Auxin responsive protein	bHLH
Solyc01g079940_3	80.4525	89.0699	134.439	138.199	179.631	169.552	55.0229	65.4317	71.3818	131.891	63.9455	1.04705	0.000153081	0.00617646	Solyc01g079940_3	1	protein_coding	NA && sp|P0DO21|GIP2_NICBE Probable aspartic proteinase GIP2 OS=Nicotiana benthamiana OX=4100 GN=GIP2 PE=1 SV=1 && PF14541:Xylanase inhibitor C-terminal|PF14543:Xylanase inhibitor N-terminal	MYB_related
Solyc04g009990_3	1325.35	1446.87	1382.94	1570.61	1460.44	1484.61	1143.9	1217.96	1226.47	1445.14	1196.11	0.273376	0.000154353	0.00621665	Solyc04g009990_3	4	protein_coding	NA && sp|C0SUT9|JMJ16_ARATH Putative lysine-specific demethylase JMJ16 OS=Arabidopsis thaliana OX=3702 GN=JMJ16 PE=2 SV=1 && PF02928:C5HC2 zinc finger|PF02375:jmjN domain|PF05965:F/Y rich C-terminus|PF05964:F/Y-rich N-terminus|PF02373:JmjC domain, hydroxylase	LSD
novel.472	10.5859	4.14279	13.8393	7.47022	3.74232	2.06771	0	0	0	6.97469	0	5.25621	0.000155398	0.00624755	-	5	-	- && - && -	-
Solyc07g062970_3	1091.4	921.77	898.564	876.817	1060.95	1070.04	711.437	726.292	816.564	986.59	751.431	0.393238	0.000155742	0.00625024	Solyc07g062970_3	7	protein_coding	NA && sp|Q9LDA7|P2C39_ARATH Probable protein phosphatase 2C 39 OS=Arabidopsis thaliana OX=3702 GN=At3g15260 PE=2 SV=1 && PF00481:Protein phosphatase 2C	HB-other
Solyc01g067440_3	199.014	239.246	180.899	169.014	200.214	188.161	114.872	139.276	143.845	196.091	132.665	0.56406	0.000156863	0.00628402	Solyc01g067440_3	1	protein_coding	NA && sp|Q9LIF1|GRS10_ARATH Monothiol glutaredoxin-S10 OS=Arabidopsis thaliana OX=3702 GN=GRXS10 PE=3 SV=1 && PF00462:Glutaredoxin	MIKC_MADS
Solyc04g072220_3	1832.41	1500.72	1690.37	1621.97	1790.7	2070.81	1355.3	1361.91	1293.52	1751.16	1336.91	0.389154	0.000161096	0.00643071	Solyc04g072220_3	4	protein_coding	NA && sp|Q9XIC5|NAC17_ARATH NAC domain-containing protein 17 OS=Arabidopsis thaliana OX=3702 GN=NAC017 PE=2 SV=1 && PF02365:No apical meristem (NAM) protein	NAC
Solyc02g071560_3	49.7535	55.9276	57.3341	74.7022	96.3648	108.555	33.786	34.5853	32.4463	73.7728	33.6059	1.1349	0.000161988	0.00645488	Solyc02g071560_3	2	protein_coding	NA && sp|Q9FK76|SBT56_ARATH Subtilisin-like protease SBT5.6 OS=Arabidopsis thaliana OX=3702 GN=SBT5.6 PE=2 SV=1 && PF17766:Fibronectin type-III domain|PF00082:Subtilase family|PF05922:Peptidase inhibitor I9	HRT-like
Solyc01g095460_3	426.61	438.1	422.098	547.194	446.272	520.029	364.889	329.963	338.523	466.717	344.458	0.438597	0.000168894	0.00665934	Solyc01g095460_3	1	protein_coding	NA && sp|Q99142|TAF1_TOBAC Transcriptional activator TAF-1 (Fragment) OS=Nicotiana tabacum OX=4097 GN=TAF1 PE=2 SV=1 && PF00170:bZIP transcription factor|PF16596:Disordered region downstream of MFMR|PF07777:G-box binding protein MFMR	bZIP
Solyc12g011070_2	75.1595	86.9985	74.139	31.7484	43.0367	41.3542	24.1329	20.5642	22.7124	58.7394	22.4698	1.38443	0.000169382	0.0066669	Solyc12g011070_2	12	protein_coding	NA && sp|Q8L783|CAX5_ARATH Vacuolar cation/proton exchanger 5 OS=Arabidopsis thaliana OX=3702 GN=CAX5 PE=2 SV=1 && PF01699:Sodium/calcium exchanger protein	ERF
Solyc05g006900_2	745.244	635.918	730.516	731.148	727.882	769.188	581.119	585.146	594.848	723.316	587.038	0.301476	0.000169897	0.00667549	Solyc05g006900_2	5	protein_coding	NA && - && -	-
Solyc06g069375_1	120.679	125.319	102.806	125.126	129.11	144.74	71.4333	94.4086	74.6264	124.63	80.1561	0.633722	0.000171048	0.00670902	Solyc06g069375_1	6	protein_coding	NA && sp|Q9CAA4|BIM2_ARATH Transcription factor BIM2 OS=Arabidopsis thaliana OX=3702 GN=BIM2 PE=1 SV=1 && -	bHLH
Solyc01g106630_2	1503.19	2177.03	1624.14	1689.2	2225.75	2985.77	1327.31	455.218	1072.89	2034.18	951.805	1.09588	0.000171756	0.00672508	Solyc01g106630_2	1	protein_coding	NA && sp|P11670|PRB1_TOBAC Basic form of pathogenesis-related protein 1 OS=Nicotiana tabacum OX=4097 PE=3 SV=1 && PF00188:Cysteine-rich secretory protein family	M-type_MADS
Solyc11g011880_2	1480.96	1429.26	1465.97	1251.26	1756.08	1621.08	1139.07	1188.05	1063.16	1500.77	1130.09	0.408942	0.000174971	0.00680363	Solyc11g011880_2	11	protein_coding	NA && sp|Q9CAL3|CRK2_ARATH Cysteine-rich receptor-like protein kinase 2 OS=Arabidopsis thaliana OX=3702 GN=CRK2 PE=1 SV=1 && PF00069:Protein kinase domain|PF01657:Salt stress response/antifungal	ERF
Solyc04g081020_3	17.9959	20.7139	28.6671	29.8809	27.1318	38.2526	11.5838	11.2169	4.32617	27.107	9.04227	1.56745	0.000176105	0.00682153	Solyc04g081020_3	4	protein_coding	NA && sp|Q9LQZ7|BBX21_ARATH B-box zinc finger protein 21 OS=Arabidopsis thaliana OX=3702 GN=BBX21 PE=1 SV=1 && PF00643:B-box zinc finger	DBB
Solyc07g041150_3	1773.13	1753.43	1787.24	1855.42	1724.28	1871.28	1509.75	1607.75	1534.71	1794.13	1550.74	0.210081	0.000176341	0.00682153	Solyc07g041150_3	7	protein_coding	NA && sp|F4K5J1|MYO17_ARATH Myosin-17 OS=Arabidopsis thaliana OX=3702 GN=XI-K PE=1 SV=2 && PF02736:Myosin N-terminal SH3-like domain|PF00063:Myosin head (motor domain)	NAC
Solyc09g055715_1	41.2848	32.1066	29.6556	54.1591	118.819	97.1823	16.4103	16.8253	20.5493	62.2012	17.9283	1.79808	0.000178213	0.00688213	Solyc09g055715_1	9	protein_coding	NA && - && -	-
novel.799	1.05859	5.17848	3.95408	9.33778	19.6472	7.23698	0	0	0	7.73552	0	5.4129	0.000181493	0.00698486	-	SL3.00SC0000003	-	- && - && -	-
Solyc02g087960_3	56.105	48.6778	72.1619	107.384	126.303	102.352	32.8207	41.1285	35.6909	85.4974	36.5467	1.2276	0.000183934	0.00706672	Solyc02g087960_3	2	protein_coding	NA && sp|P81392|MYB06_ANTMA Myb-related protein 306 OS=Antirrhinum majus OX=4151 GN=MYB306 PE=2 SV=1 && PF00249:Myb-like DNA-binding domain	MYB
Solyc02g068170_1	663.733	462.956	554.56	501.439	602.514	704.055	343.652	429.045	408.823	581.543	393.84	0.562065	0.000186997	0.00717214	Solyc02g068170_1	2	protein_coding	NA && - && -	-
Solyc09g008270_3	405.438	428.778	344.993	157.808	281.61	214.008	112.942	159.84	157.905	305.439	143.562	1.08895	0.000191304	0.00730003	Solyc09g008270_3	9	protein_coding	NA && - && PF13301:Protein of unknown function (DUF4079)	-
Solyc10g050465_1	143.968	124.284	136.416	169.948	159.049	135.435	82.0517	85.0612	114.643	144.85	93.9188	0.631723	0.000193574	0.00736564	Solyc10g050465_1	10	protein_coding	NA && - && -	-
Solyc06g075920_1	3.17576	1.0357	3.95408	121.391	123.497	144.74	0.965314	0.934739	1.08154	66.2988	0.993865	6.06207	0.000193678	0.00736564	Solyc06g075920_1	6	protein_coding	NA && - && -	-
Solyc03g097340_1	645.737	585.169	613.871	619.095	648.357	657.531	543.472	505.694	495.346	628.293	514.837	0.286726	0.000196187	0.00739858	Solyc03g097340_1	3	protein_coding	NA && sp|Q9XGN1|TTG1_ARATH Protein TRANSPARENT TESTA GLABRA 1 OS=Arabidopsis thaliana OX=3702 GN=TTG1 PE=1 SV=1 && -	-
Solyc02g070330_3	6087.92	5931.44	5851.05	5960.3	6364.76	6555.67	5409.62	5214.91	5309.29	6125.19	5311.27	0.205704	0.000196779	0.0074085	Solyc02g070330_3	2	protein_coding	NA && sp|P46300|RS4_SOLTU 40S ribosomal protein S4 OS=Solanum tuberosum OX=4113 GN=RPS4 PE=2 SV=1 && PF00900:Ribosomal family S4e|PF08071:RS4NT (NUC023) domain|PF16121:40S ribosomal protein S4 C-terminus	NAC
Solyc04g076990_3	2090.71	1829.04	1947.38	1908.64	2222	2396.47	1604.35	1678.79	1514.16	2065.71	1599.1	0.369097	0.000197109	0.00740855	Solyc04g076990_3	4	protein_coding	NA && sp|F4I2N7|RLK7_ARATH Receptor-like protein kinase 7 OS=Arabidopsis thaliana OX=3702 GN=RLK7 PE=1 SV=1 && PF08263:Leucine rich repeat N-terminal domain|PF00069:Protein kinase domain	MYB_related
Solyc04g050990_3	100.566	100.463	99.8405	126.994	109.463	100.284	85.913	46.7369	49.7509	106.268	60.8003	0.804515	0.000199126	0.00747188	Solyc04g050990_3	4	protein_coding	NA && sp|Q3E6P4|FB95_ARATH F-box protein At2g02240 OS=Arabidopsis thaliana OX=3702 GN=At2g02240 PE=2 SV=1 && PF14299:Phloem protein 2	GRAS
Solyc05g055510_3	148.202	159.497	165.083	169.014	159.984	177.823	121.63	118.712	111.399	163.267	117.247	0.476644	0.00020041	0.00750752	Solyc05g055510_3	5	protein_coding	NA && sp|Q9SCP2|PLY12_ARATH Probable pectate lyase 12 OS=Arabidopsis thaliana OX=3702 GN=At3g53190 PE=2 SV=2 && PF00544:Pectate lyase	HD-ZIP
novel.321	304.873	279.638	256.027	256.789	287.223	311.19	164.103	231.815	203.33	282.623	199.749	0.499573	0.000200955	0.00751546	-	2	-	- && - && -	-
novel.271	1.05859	3.10709	1.97704	601.353	747.529	466.268	0	0	3.24463	303.549	1.08154	8.15676	0.000202516	0.00754876	-	12	-	- && sp|Q94HW2|POLR1_ARATH Retrovirus-related Pol polyprotein from transposon RE1 OS=Arabidopsis thaliana OX=3702 GN=RE1 PE=2 SV=1 && -	LBD
Solyc01g086870_3	1886.4	1757.58	1682.46	2156.09	2299.66	2340.65	1408.39	1468.47	1542.28	2020.47	1473.05	0.456133	0.000203182	0.00756104	Solyc01g086870_3	1	protein_coding	NA && sp|Q66GR3|BH130_ARATH Transcription factor bHLH130 OS=Arabidopsis thaliana OX=3702 GN=BHLH130 PE=1 SV=1 && PF00010:Helix-loop-helix DNA-binding domain	bHLH
Solyc11g071250_2	371.563	357.315	389.477	392.187	429.432	471.438	288.629	308.464	307.158	401.902	301.417	0.415529	0.000204756	0.00760084	Solyc11g071250_2	11	protein_coding	NA && sp|Q9LYD9|EMF1_ARATH Protein EMBRYONIC FLOWER 1 OS=Arabidopsis thaliana OX=3702 GN=EMF1 PE=1 SV=1 && -	-
Solyc03g096390_3	654.206	599.668	626.721	609.757	745.658	848.794	463.351	502.889	503.999	680.801	490.08	0.474288	0.000206499	0.00764659	Solyc03g096390_3	3	protein_coding	NA && sp|P92961|PROT1_ARATH Proline transporter 1 OS=Arabidopsis thaliana OX=3702 GN=PROT1 PE=1 SV=1 && PF01490:Transmembrane amino acid transporter protein	bHLH
Solyc12g010410_2	23.2889	18.6425	19.7704	73.7684	53.3281	129.232	15.445	5.60843	8.65234	53.005	9.90193	2.42058	0.00021463	0.00786815	Solyc12g010410_2	12	protein_coding	NA && sp|O22300|LET12_SOLLC Homeobox protein knotted-1-like LET12 OS=Solanum lycopersicum OX=4081 GN=LET12 PE=2 SV=1 && PF03790:KNOX1 domain|PF03791:KNOX2 domain|PF05920:Homeobox KN domain	HB-other
Solyc06g008240_3	22.2303	14.4998	10.8737	8.404	14.0337	12.4063	2.89594	3.73895	0	13.7413	2.21163	2.58363	0.00021469	0.00786815	Solyc06g008240_3	6	protein_coding	NA && sp|Q1PF35|RIC6_ARATH CRIB domain-containing protein RIC6 OS=Arabidopsis thaliana OX=3702 GN=RIC6 PE=1 SV=1 && PF00786:P21-Rho-binding domain	-
Solyc02g068660_2	177.842	167.783	190.784	214.769	202.085	229.516	161.207	114.038	110.317	197.13	128.521	0.616047	0.000214929	0.00786815	Solyc02g068660_2	2	protein_coding	NA && sp|Q9S9M5|WAKLA_ARATH Wall-associated receptor kinase-like 1 OS=Arabidopsis thaliana OX=3702 GN=WAKL1 PE=2 SV=1 && PF13947:Wall-associated receptor kinase galacturonan-binding|PF00069:Protein kinase domain	GRAS
novel.326	27.5232	8.28557	21.7474	70.0333	87.009	97.1823	8.68783	11.2169	8.65234	51.9635	9.51901	2.44793	0.000215563	0.00787856	-	2	-	- && - && -	-
Solyc06g073990_2	76.2181	62.1418	64.2538	69.0995	77.6532	85.8099	40.5432	41.1285	47.5878	72.5294	43.0865	0.754385	0.000216884	0.00791182	Solyc06g073990_2	6	protein_coding	NA && sp|Q9SRN4|GIR2_ARATH Protein GL2-INTERACTING REPRESSOR 2 OS=Arabidopsis thaliana OX=3702 GN=GIR2 PE=1 SV=1 && -	NAC
Solyc04g079110_1	153.495	130.498	150.255	146.603	147.822	163.349	97.4967	114.038	100.583	148.67	104.039	0.51317	0.000217176	0.00791182	Solyc04g079110_1	4	protein_coding	NA && sp|Q9FMZ0|BKI1_ARATH BRI1 kinase inhibitor 1 OS=Arabidopsis thaliana OX=3702 GN=BKI1 PE=1 SV=1 && -	-
Solyc04g074380_3	19.0545	15.5355	31.6326	56.0267	56.1348	35.151	6.7572	12.1516	10.8154	35.5892	9.90807	1.84961	0.000221821	0.00802905	Solyc04g074380_3	4	protein_coding	NA && sp|F8WKW1|UGT2_GARJA 7-deoxyloganetin glucosyltransferase OS=Gardenia jasminoides OX=114476 GN=UGT85A24 PE=1 SV=1 && PF00201:UDP-glucoronosyl and UDP-glucosyl transferase	CO-like
Solyc02g091270_3	529.293	484.706	516.996	595.75	589.416	691.649	372.611	392.59	456.411	567.968	407.204	0.481304	0.000224366	0.00808219	Solyc02g091270_3	2	protein_coding	NA && - && PF09816:RNA polymerase II transcription elongation factor	-
Solyc04g081870_3	1183.5	1359.87	1420.5	1707.88	1167.6	1336.77	1053.16	989.888	912.821	1362.69	985.289	0.467755	0.000227248	0.00815992	Solyc04g081870_3	4	protein_coding	NA && sp|Q7XWU8|EXPA1_ORYSJ Expansin-A1 OS=Oryza sativa subsp. japonica OX=39947 GN=EXPA1 PE=2 SV=2 && PF03330:Lytic transglycolase|PF01357:Pollen allergen	bHLH
Solyc06g076080_2	22.2303	38.3208	30.6441	27.0796	18.7116	22.7448	6.7572	10.2821	11.897	26.6219	9.64543	1.47011	0.000231575	0.00829461	Solyc06g076080_2	6	protein_coding	NA && - && -	-
Solyc02g089520_2	249.826	226.818	228.348	214.769	256.349	309.122	147.693	198.165	149.253	247.539	165.037	0.58227	0.000234132	0.00836489	Solyc02g089520_2	2	protein_coding	NA && sp|Q96502|COL2_ARATH Zinc finger protein CONSTANS-LIKE 2 OS=Arabidopsis thaliana OX=3702 GN=COL2 PE=1 SV=1 && PF00643:B-box zinc finger|PF06203:CCT motif	CO-like
Solyc09g090070_2	3805.61	3223.09	3972.86	3810.75	4165.21	5668.62	2956.76	2453.69	2845.54	4107.69	2751.99	0.57789	0.000237587	0.00846365	Solyc09g090070_2	9	protein_coding	NA && sp|A7KTC5|PHT11_PETHY Low affinity inorganic phosphate transporter 1 OS=Petunia hybrida OX=4102 GN=PT1 PE=2 SV=1 && PF00083:Sugar (and other) transporter	WRKY
Solyc10g080090_2	383.208	338.673	344.005	495.836	481.824	568.62	309.866	239.293	261.733	435.361	270.297	0.687966	0.000238883	0.00849637	Solyc10g080090_2	10	protein_coding	NA && sp|Q9M2N5|DSLE_ARATH Zinc finger BED domain-containing protein DAYSLEEPER OS=Arabidopsis thaliana OX=3702 GN=HAT PE=1 SV=1 && PF05699:hAT family C-terminal dimerisation region|PF14372:Domain of unknown function (DUF4413)	GRAS
Solyc01g107190_3	2236.79	2102.46	1987.91	2658.46	2982.63	3008.52	1782.94	1665.7	1715.33	2496.13	1721.32	0.536275	0.000243818	0.00863101	Solyc01g107190_3	1	protein_coding	NA && sp|Q9FN11|LBD37_ARATH LOB domain-containing protein 37 OS=Arabidopsis thaliana OX=3702 GN=LBD37 PE=2 SV=1 && PF03195:Lateral organ boundaries (LOB) domain	LBD
Solyc04g010310_3	1461.91	1445.83	1482.78	1437.08	1471.67	1492.89	1336	1185.25	1266.49	1465.36	1262.58	0.215095	0.000257466	0.00907309	Solyc04g010310_3	4	protein_coding	NA && sp|Q8LPT1|AB6B_ARATH ABC transporter B family member 6 OS=Arabidopsis thaliana OX=3702 GN=ABCB6 PE=1 SV=2 && PF00664:ABC transporter transmembrane region|PF00005:ABC transporter	HSF
Solyc11g044250_2	529.293	531.312	533.801	355.769	534.217	517.961	306.005	338.375	386.11	500.392	343.497	0.543237	0.000257516	0.00907309	Solyc11g044250_2	11	protein_coding	NA && sp|Q9M0Z3|KEA3_ARATH K(+) efflux antiporter 3, chloroplastic OS=Arabidopsis thaliana OX=3702 GN=KEA3 PE=1 SV=2 && PF02254:TrkA-N domain|PF00999:Sodium/hydrogen exchanger family	HB-other
Solyc05g054590_3	394.852	408.065	340.051	421.134	301.257	340.138	283.802	255.184	248.755	367.583	262.58	0.484418	0.000260375	0.00915123	Solyc05g054590_3	5	protein_coding	NA && sp|Q9SN95|UXS5_ARATH UDP-glucuronic acid decarboxylase 5 OS=Arabidopsis thaliana OX=3702 GN=UXS5 PE=2 SV=1 && PF16363:GDP-mannose 4,6 dehydratase	FAR1
Solyc01g111980_3	2451.68	2108.68	2051.18	2897.51	3538.37	3704.3	1743.36	1685.33	1738.04	2791.95	1722.24	0.697052	0.000263665	0.00921764	Solyc01g111980_3	1	protein_coding	NA && sp|Q9SX98|LHTL8_ARATH Lysine histidine transporter-like 8 OS=Arabidopsis thaliana OX=3702 GN=AATL1 PE=1 SV=1 && PF01490:Transmembrane amino acid transporter protein	-
Solyc05g050360_3	207.483	180.211	184.853	190.491	203.021	173.688	153.485	128.994	130.867	189.958	137.782	0.462843	0.000270766	0.00942581	Solyc05g050360_3	5	protein_coding	NA && sp|Q9SKD7|CNGC3_ARATH Probable cyclic nucleotide-gated ion channel 3 OS=Arabidopsis thaliana OX=3702 GN=CNGC3 PE=2 SV=2 && PF00027:Cyclic nucleotide-binding domain|PF00520:Ion transport protein	bHLH
Solyc10g051130_2	61.3979	65.2489	54.3686	64.4307	101.043	131.3	21.2369	30.8464	46.5063	79.6314	32.8632	1.28264	0.000275911	0.00957143	Solyc10g051130_2	10	protein_coding	NA && sp|Q38956|DTX29_ARATH Protein DETOXIFICATION 29 OS=Arabidopsis thaliana OX=3702 GN=DTX29 PE=1 SV=1 && PF01554:MatE	ERF
Solyc08g008300_1	101.624	65.2489	86.0012	118.59	100.107	128.198	56.9535	49.5411	60.5664	99.9615	55.687	0.846808	0.000283238	0.00978041	Solyc08g008300_1	8	protein_coding	NA && - && -	-
Solyc10g083830_2	455.192	466.064	345.982	407.127	472.468	460.065	306.005	346.788	302.832	434.483	318.541	0.446643	0.000292676	0.0100859	Solyc10g083830_2	10	protein_coding	NA && sp|P38094|FLUG_EMENI Protein fluG OS=Emericella nidulans (strain FGSC A4 / ATCC 38163 / CBS 112.46 / NRRL 194 / M139) OX=227321 GN=fluG PE=1 SV=1 && PF00120:Glutamine synthetase, catalytic domain|PF04909:Amidohydrolase	GATA
Solyc10g080710_2	3943.23	3621.83	3830.51	4175.85	4322.38	4896.33	3334.2	3136.98	3215.42	4131.69	3228.87	0.355733	0.000293428	0.0100859	Solyc10g080710_2	10	protein_coding	NA && sp|Q9SW96|SYNC1_ARATH Asparagine--tRNA ligase, cytoplasmic 1 OS=Arabidopsis thaliana OX=3702 GN=SYNC1 PE=1 SV=1 && PF00152:tRNA synthetases class II (D, K and N)|PF11835:RRM-like domain|PF13893:RNA recognition motif. (a.k.a. RRM, RBD, or RNP domain)|PF01336:OB-fold nucleic acid binding domain|PF00076:RNA recognition motif. (a.k.a. RRM, RBD, or RNP domain)	-
Solyc04g011800_1	303.814	260.996	249.107	172.749	221.733	261.565	113.907	166.383	169.802	244.994	150.031	0.707252	0.000303364	0.0103799	Solyc04g011800_1	4	protein_coding	NA && sp|Q9SA68|GRXS1_ARATH Monothiol glutaredoxin-S1 OS=Arabidopsis thaliana OX=3702 GN=GRXS1 PE=3 SV=1 && PF00462:Glutaredoxin	MIKC_MADS
Solyc04g056320_2	236.065	210.246	231.314	277.332	266.64	272.938	175.687	186.013	182.781	249.089	181.494	0.45786	0.000308495	0.0105284	Solyc04g056320_2	4	protein_coding	NA && sp|Q9C8N5|STOP1_ARATH Protein SENSITIVE TO PROTON RHIZOTOXICITY 1 OS=Arabidopsis thaliana OX=3702 GN=STOP1 PE=2 SV=1 && -	C2H2
Solyc12g005430_1	56.105	61.1061	69.1964	92.444	61.7483	35.151	26.0635	32.7158	29.2016	62.6251	29.327	1.09648	0.00030864	0.0105284	Solyc12g005430_1	12	protein_coding	NA && sp|A0A2K8FQU5|TAT_CATRO Tabersonine-19-hydroxy-O-acetyltransferase OS=Catharanthus roseus OX=4058 GN=TAT PE=1 SV=1 && PF02458:Transferase family	FAR1
Solyc05g054400_3	281.584	283.781	284.694	372.577	387.33	316.359	220.092	217.794	237.939	321.054	225.275	0.513323	0.000311806	0.0106203	Solyc05g054400_3	5	protein_coding	NA && sp|Q8LG10|GAT15_ARATH GATA transcription factor 15 OS=Arabidopsis thaliana OX=3702 GN=GATA15 PE=2 SV=2 && PF00320:GATA zinc finger	GATA
Solyc06g076130_3	775.943	595.526	610.905	606.022	729.753	853.964	431.496	455.218	556.994	695.352	481.236	0.531666	0.000320326	0.0108612	Solyc06g076130_3	6	protein_coding	NA && sp|F4HSD5|TRM32_ARATH Protein TRM32 OS=Arabidopsis thaliana OX=3702 GN=TRM32 PE=2 SV=1 && PF14309:Domain of unknown function (DUF4378)	MYB
Solyc03g111973_1	173.608	157.426	162.117	265.193	273.19	268.802	142.867	114.973	103.828	216.723	120.556	0.846002	0.000322038	0.0109028	Solyc03g111973_1	3	protein_coding	NA && sp|P37117|C71A4_SOLME Cytochrome P450 71A4 OS=Solanum melongena OX=4111 GN=CYP71A4 PE=2 SV=1 && -	G2-like
Solyc07g051840_3	168.315	153.283	179.911	200.762	233.895	309.122	132.248	112.169	111.399	207.548	118.605	0.807054	0.000324281	0.0109568	Solyc07g051840_3	7	protein_coding	NA && sp|Q9C519|WRKY6_ARATH WRKY transcription factor 6 OS=Arabidopsis thaliana OX=3702 GN=WRKY6 PE=1 SV=1 && -	WRKY
Solyc00g007260_3	385.325	352.137	331.154	375.379	351.778	388.729	290.56	275.748	295.261	364.084	287.189	0.342649	0.000324607	0.0109568	Solyc00g007260_3	2	protein_coding	NA && - && PF02902:Ulp1 protease family, C-terminal catalytic domain	MYB
Solyc03g097720_3	12.703	2.07139	7.90816	8.404	11.227	14.474	0	0.934739	0	9.46458	0.31158	4.73472	0.000328443	0.0110697	Solyc03g097720_3	3	protein_coding	NA && sp|A7PHN8|CSPL4_VITVI CASP-like protein 1F1 OS=Vitis vinifera OX=29760 GN=VIT_17s0000g00560 PE=2 SV=2 && PF04535:Domain of unknown function (DUF588)	LSD
Solyc01g095280_3	763.24	767.451	748.309	754.492	834.538	904.623	614.905	623.471	674.882	795.442	637.753	0.319403	0.000329827	0.0110997	Solyc01g095280_3	1	protein_coding	NA && sp|Q8S8M5|ABIL1_ARATH Protein ABIL1 OS=Arabidopsis thaliana OX=3702 GN=ABIL1 PE=1 SV=1 && -	ERF
Solyc07g007140_3	818.286	780.915	732.493	958.056	770.918	863.268	687.304	620.666	589.44	820.656	632.47	0.375438	0.000339776	0.0113666	Solyc07g007140_3	7	protein_coding	NA && sp|A7J1T2|M313A_XENLA Mitogen-activated protein kinase kinase kinase 13-A OS=Xenopus laevis OX=8355 GN=map3k13-a PE=2 SV=1 && -	MYB
Solyc06g069385_1	5893.14	5643.51	5795.69	5598.93	6125.25	6148.33	4937.58	5120.5	5303.88	5867.48	5120.65	0.196534	0.000342946	0.0114556	Solyc06g069385_1	6	protein_coding	NA && sp|Q8LDR0|DOF54_ARATH Dof zinc finger protein DOF5.4 OS=Arabidopsis thaliana OX=3702 GN=DOF5.4 PE=2 SV=2 && PF02701:Dof domain, zinc finger	Dof
Solyc07g055810_3	1151.74	996.34	1149.65	1027.16	1087.14	1170.32	956.627	865.568	861.989	1097.06	894.728	0.293644	0.00034695	0.0115722	Solyc07g055810_3	7	protein_coding	NA && sp|C0LGE0|Y1765_ARATH Probable LRR receptor-like serine/threonine-protein kinase At1g07650 OS=Arabidopsis thaliana OX=3702 GN=At1g07650 PE=1 SV=1 && PF00069:Protein kinase domain|PF11721:Malectin domain|PF13855:Leucine rich repeat	bHLH
novel.396	48.6949	43.4993	51.403	33.616	47.7146	51.6927	27.9941	14.9558	25.957	46.1034	22.969	1.00998	0.000357163	0.0118252	-	3	-	- && - && -	-
Solyc06g067890_3	262.529	282.745	257.015	283.868	275.061	311.19	217.196	212.186	216.308	278.735	215.23	0.373085	0.000367489	0.012096	Solyc06g067890_3	6	protein_coding	NA && - && PF12697:Alpha/beta hydrolase family	-
Solyc07g007230_3	1060.7	1001.52	1088.36	1124.27	1158.25	1216.85	916.083	940.347	879.294	1108.32	911.908	0.281211	0.000378432	0.0123658	Solyc07g007230_3	7	protein_coding	NA && sp|P59910|DJB13_HUMAN DnaJ homolog subfamily B member 13 OS=Homo sapiens OX=9606 GN=DNAJB13 PE=1 SV=1 && PF00226:DnaJ domain	bHLH
Solyc01g079950_3	119.62	112.891	148.278	113.921	92.6225	100.284	74.3292	56.0843	80.0341	114.603	70.1492	0.71151	0.000381043	0.012433	Solyc01g079950_3	1	protein_coding	NA && sp|P0DO21|GIP2_NICBE Probable aspartic proteinase GIP2 OS=Nicotiana benthamiana OX=4100 GN=GIP2 PE=1 SV=1 && PF14541:Xylanase inhibitor C-terminal|PF14543:Xylanase inhibitor N-terminal	MYB_related
Solyc03g121380_3	743.127	753.987	784.885	835.731	814.891	835.354	650.622	680.49	661.904	794.662	664.338	0.258799	0.00038709	0.0126121	Solyc03g121380_3	3	protein_coding	NA && - && PF07303:Occludin homology domain	bZIP
Solyc06g069370_3	97.3898	133.605	129.496	110.186	144.079	124.063	73.3639	70.1054	94.0942	123.136	79.1878	0.642448	0.000388578	0.0126422	Solyc06g069370_3	6	protein_coding	NA && sp|Q9LEZ3|BIM1_ARATH Transcription factor BIM1 OS=Arabidopsis thaliana OX=3702 GN=BIM1 PE=1 SV=2 && -	bHLH
Solyc01g009860_3	2466.5	2007.18	2116.42	1813.4	2338.02	2719.04	1517.47	1540.45	1806.18	2243.43	1621.37	0.468625	0.000394113	0.012767	Solyc01g009860_3	1	protein_coding	NA && sp|Q9FY93|NAC83_ARATH NAC domain-containing protein 83 OS=Arabidopsis thaliana OX=3702 GN=NAC083 PE=1 SV=1 && PF02365:No apical meristem (NAM) protein	NAC
Solyc12g044987_1	105.859	117.034	88.9668	72.8347	61.7483	59.9636	55.9882	36.4548	28.1201	84.4009	40.1877	1.06479	0.000409416	0.0132378	Solyc12g044987_1	12	protein_coding	NA && sp|A0A068Q5V6|C7150_PRUMU Cytochrome P450 71AU50 OS=Prunus mume OX=102107 GN=CYP71AU50 PE=2 SV=1 && PF00067:Cytochrome P450	MYB
Solyc02g077080_3	1350.75	1120.62	1209.95	1243.79	1601.71	1876.45	971.106	925.391	953.92	1400.55	950.139	0.559791	0.000409822	0.0132378	Solyc02g077080_3	2	protein_coding	NA && sp|Q8VY22|TBL38_ARATH Protein trichome birefringence-like 38 OS=Arabidopsis thaliana OX=3702 GN=TBL38 PE=2 SV=1 && PF13839:GDSL/SGNH-like Acyl-Esterase family found in Pmr5 and Cas1p|PF14416:PMR5 N terminal Domain	C2H2
Solyc10g005210_3	139.733	146.033	179.911	128.861	139.402	139.57	83.9823	77.5833	120.051	145.585	93.8723	0.638726	0.000411639	0.0132748	Solyc10g005210_3	10	protein_coding	NA && sp|Q7VG78|GUAA_HELHP Probable GMP synthase [glutamine-hydrolyzing] OS=Helicobacter hepaticus (strain ATCC 51449 / 3B1) OX=235279 GN=guaA PE=3 SV=1 && PF03352:Methyladenine glycosylase	-
Solyc09g005080_1	363.095	344.887	372.672	357.637	334.002	289.479	264.496	281.356	213.064	343.629	252.972	0.439383	0.000426428	0.0136179	Solyc09g005080_1	9	protein_coding	NA && sp|O48851|RLP22_ARATH Receptor like protein 22 OS=Arabidopsis thaliana OX=3702 GN=RLP22 PE=2 SV=1 && PF08263:Leucine rich repeat N-terminal domain|PF13855:Leucine rich repeat	B3
Solyc03g036470_2	21.1717	21.7496	25.7015	116.722	226.411	224.346	11.5838	11.2169	10.8154	106.017	11.2054	3.24215	0.000427663	0.0136315	Solyc03g036470_2	3	protein_coding	NA && sp|P35511|PAL1_SOLLC Phenylalanine ammonia-lyase OS=Solanum lycopersicum OX=4081 GN=PAL PE=2 SV=1 && PF00221:Aromatic amino acid lyase	-
Solyc02g084570_3	2316.18	2289.93	2182.65	2608.04	2702.89	2688.02	2022.33	1976.97	1944.61	2464.62	1981.31	0.314999	0.000429021	0.0136426	Solyc02g084570_3	2	protein_coding	NA && sp|Q42600|C84A1_ARATH Cytochrome P450 84A1 OS=Arabidopsis thaliana OX=3702 GN=CYP84A1 PE=1 SV=1 && PF00067:Cytochrome P450	E2F/DP
Solyc03g081240_3	2037.78	1905.68	1997.8	1936.65	2242.59	2244.5	1716.33	1739.55	1678.55	2060.83	1711.48	0.267885	0.000441732	0.0139679	Solyc03g081240_3	3	protein_coding	NA && sp|Q6LA42|APRR5_ARATH Two-component response regulator-like APRR5 OS=Arabidopsis thaliana OX=3702 GN=APRR5 PE=1 SV=2 && PF06203:CCT motif|PF00072:Response regulator receiver domain	ARR-B
Solyc03g097820_2	29.6404	45.5707	35.5867	61.6293	58.9416	36.1849	19.3063	14.9558	24.8755	44.5923	19.7125	1.18941	0.000447116	0.0141183	Solyc03g097820_2	3	protein_coding	NA && sp|Q93W88|BH137_ARATH Transcription factor bHLH137 OS=Arabidopsis thaliana OX=3702 GN=BHLH137 PE=1 SV=1 && PF00010:Helix-loop-helix DNA-binding domain	bHLH
Solyc02g078160_3	200.073	214.389	193.75	451.015	323.711	347.375	199.82	107.495	75.7079	288.385	127.674	1.17456	0.000451252	0.0142091	Solyc02g078160_3	2	protein_coding	NA && - && PF04720:PDDEXK-like family of unknown function	-
Solyc09g098110_3	372.622	296.209	331.154	330.557	342.423	369.086	261.6	268.27	261.733	340.342	263.868	0.36653	0.000453164	0.0142295	Solyc09g098110_3	9	protein_coding	NA && sp|Q8H102|BH128_ARATH Transcription factor bHLH128 OS=Arabidopsis thaliana OX=3702 GN=BHLH128 PE=1 SV=1 && PF00010:Helix-loop-helix DNA-binding domain	bHLH
Solyc10g083520_2	1121.04	1071.95	1087.37	1275.54	1154.51	1301.62	886.159	972.128	963.654	1168.67	940.647	0.313425	0.000459702	0.0143547	Solyc10g083520_2	10	protein_coding	NA && - && PF04949:Transcriptional activator	S1Fa-like
Solyc05g048830_3	76.2181	98.3912	94.8979	149.404	160.92	168.518	63.7107	71.0401	55.1586	124.725	63.3032	0.977895	0.000466663	0.0145519	Solyc05g048830_3	5	protein_coding	NA && sp|Q9M2D9|MYB17_ARATH Transcription factor MYB17 OS=Arabidopsis thaliana OX=3702 GN=MYB17 PE=1 SV=1 && PF00249:Myb-like DNA-binding domain	MYB
Solyc03g115540_2	504.945	465.028	579.273	459.419	485.566	508.656	300.213	434.653	359.072	500.481	364.646	0.45608	0.000470606	0.0146141	Solyc03g115540_2	3	protein_coding	NA && sp|Q570R7|PIF7_ARATH Transcription factor PIF7 OS=Arabidopsis thaliana OX=3702 GN=BHLH72 PE=1 SV=2 && PF00010:Helix-loop-helix DNA-binding domain	bHLH
Solyc08g048560_2	7.4101	19.6782	1.97704	1.86756	9.35581	2.06771	0	0	0	7.05941	0	5.27112	0.000471953	0.0146233	Solyc08g048560_2	8	protein_coding	NA && - && -	-
Solyc12g094550_2	671.143	574.812	646.492	581.743	692.33	631.685	517.408	468.304	529.956	633.034	505.223	0.326284	0.0004722	0.0146233	Solyc12g094550_2	12	protein_coding	NA && sp|Q14191|WRN_HUMAN Werner syndrome ATP-dependent helicase OS=Homo sapiens OX=9606 GN=WRN PE=1 SV=2 && PF01612:3'-5' exonuclease	C2H2
Solyc02g078150_3	23.2889	50.7491	66.2308	192.358	90.7513	64.099	34.7513	4.67369	15.1416	81.2462	18.1889	2.16087	0.000485615	0.0149975	Solyc02g078150_3	2	protein_coding	NA && - && PF04720:PDDEXK-like family of unknown function	-
Solyc01g110590_3	239.24	211.282	207.589	171.815	270.383	263.633	143.832	139.276	170.884	227.324	151.331	0.588559	0.000487374	0.0150312	Solyc01g110590_3	1	protein_coding	NA && sp|O65695|SAU50_ARATH Auxin-responsive protein SAUR50 OS=Arabidopsis thaliana OX=3702 GN=SAUR50 PE=1 SV=1 && PF02519:Auxin responsive protein	NF-YC
Solyc09g009530_3	829.931	835.807	697.895	964.592	1074.05	974.925	768.39	506.628	482.368	896.199	585.795	0.61315	0.000490492	0.0150687	Solyc09g009530_3	9	protein_coding	NA && - && PF12697:Alpha/beta hydrolase family	bZIP
Solyc12g056980_1	1638.69	1485.19	1703.22	1228.85	1712.11	1594.2	1066.67	1241.33	1224.31	1560.38	1177.44	0.406233	0.000497868	0.0152711	Solyc12g056980_1	12	protein_coding	NA && sp|Q8H1E4|RAP24_ARATH Ethylene-responsive transcription factor RAP2-4 OS=Arabidopsis thaliana OX=3702 GN=RAP2-4 PE=1 SV=1 && PF00847:AP2 domain	ERF
ENSRNA050029953	9.52727	2.07139	11.8622	24.2782	14.9693	16.5417	0.965314	2.80422	0	13.2083	1.25651	3.34903	0.000501494	0.0153614	Intron_gpII	9	sense_intronic	Group II catalytic intron && - && -	-
Solyc03g071790_1	16.9374	15.5355	18.7819	0	1.87116	3.10156	0	0	0	9.37124	0	5.6796	0.000508167	0.0155236	Solyc03g071790_1	3	protein_coding	NA && sp|Q94A79|DMS3_ARATH Protein DEFECTIVE IN MERISTEM SILENCING 3 OS=Arabidopsis thaliana OX=3702 GN=DMS3 PE=1 SV=1 && -	NAC
Solyc02g085880_2	5.29293	4.14279	7.90816	16.808	30.8742	27.9141	0.965314	0	3.24463	15.49	1.40331	3.52099	0.000510194	0.0155433	Solyc02g085880_2	2	protein_coding	NA && sp|Q9ZW95|C7352_ARATH Cytokinin hydroxylase OS=Arabidopsis thaliana OX=3702 GN=CYP735A2 PE=1 SV=1 && PF00067:Cytochrome P450	C2H2
Solyc07g054600_3	170.432	161.569	129.496	189.557	156.242	137.503	118.734	91.6044	105.991	157.466	105.443	0.579956	0.000513754	0.0156306	Solyc07g054600_3	7	protein_coding	NA && sp|Q9FX89|FB50_ARATH Putative F-box protein At1g49610 OS=Arabidopsis thaliana OX=3702 GN=At1g49610 PE=4 SV=2 && -	MYB
novel.353	10.5859	6.21418	10.8737	8.404	11.227	14.474	0	0.934739	3.24463	10.2964	1.39312	2.94896	0.00052498	0.015865	-	3	-	- && - && PF02362:B3 DNA binding domain	B3
Solyc01g109900_3	7.4101	4.14279	13.8393	4.66889	6.54906	14.474	0	0.934739	0	8.51401	0.31158	4.58004	0.000527831	0.0159279	Solyc01g109900_3	1	protein_coding	NA && sp|Q84MD2|CIF1_ARATH Protein CASPARIAN STRIP INTEGRITY FACTOR 1 OS=Arabidopsis thaliana OX=3702 GN=CIF1 PE=1 SV=1 && -	-
Solyc05g050490_3	43.402	52.8205	58.3227	38.2849	48.6502	44.4557	19.3063	19.6295	34.6093	47.656	24.515	0.971298	0.000528477	0.0159279	Solyc05g050490_3	5	protein_coding	NA && sp|Q949M9|GET3A_ARATH ATPase GET3A OS=Arabidopsis thaliana OX=3702 GN=GET3A PE=1 SV=1 && PF02374:Anion-transporting ATPase	bZIP
Solyc08g007060_3	339.806	453.635	325.223	398.723	480.888	422.846	305.039	281.356	269.304	403.52	285.233	0.50039	0.000539381	0.0162131	Solyc08g007060_3	8	protein_coding	NA && sp|Q9LQL2|PTR14_ARATH Protein NRT1/ PTR FAMILY 7.3 OS=Arabidopsis thaliana OX=3702 GN=NPF7.3 PE=1 SV=2 && PF00854:POT family	TALE
Solyc08g083120_3	1151.74	1085.41	1102.2	1228.85	1234.97	1209.61	990.413	933.804	1018.81	1168.8	981.01	0.25359	0.000554052	0.0165877	Solyc08g083120_3	8	protein_coding	NA && sp|P51423|RL40_BRARP Ubiquitin-60S ribosomal protein L40 OS=Brassica rapa subsp. pekinensis OX=51351 PE=2 SV=2 && -	MYB_related
Solyc06g083350_3	385.325	380.101	368.718	348.299	369.554	365.984	262.566	286.03	328.789	369.664	292.461	0.340005	0.000559002	0.0166541	Solyc06g083350_3	6	protein_coding	NA && sp|Q9SFV2|FHA2_ARATH FHA domain-containing protein FHA2 OS=Arabidopsis thaliana OX=3702 GN=FHA2 PE=1 SV=1 && PF00498:FHA domain	bHLH
Solyc04g076250_3	627.741	595.526	725.573	711.539	721.333	762.985	544.437	533.736	560.239	690.783	546.137	0.339776	0.000561248	0.0166716	Solyc04g076250_3	4	protein_coding	NA && sp|Q5BIP8|DNJB5_BOVIN DnaJ homolog subfamily B member 5 OS=Bos taurus OX=9913 GN=DNAJB5 PE=2 SV=1 && -	bHLH
Solyc04g014990_2	69.8666	68.356	94.8979	111.12	122.561	161.281	66.6067	28.0422	46.5063	104.68	47.0517	1.15533	0.000564836	0.0167504	Solyc04g014990_2	4	protein_coding	NA && sp|P56725|ZOX_PHAVU Zeatin O-xylosyltransferase OS=Phaseolus vulgaris OX=3885 GN=ZOX1 PE=2 SV=1 && PF00201:UDP-glucoronosyl and UDP-glucosyl transferase	CO-like
Solyc04g071120_3	1230.08	1019.13	1056.73	1203.64	1304.2	1337.81	898.708	1006.71	803.586	1191.93	903.002	0.399906	0.000571965	0.0168992	Solyc04g071120_3	4	protein_coding	NA && sp|F4JTP5|STY46_ARATH Serine/threonine-protein kinase STY46 OS=Arabidopsis thaliana OX=3702 GN=STY46 PE=1 SV=1 && PF07714:Protein tyrosine kinase	NAC
Solyc01g010000_3	342.982	323.137	273.82	254.921	326.518	303.953	235.537	216.859	227.124	304.222	226.507	0.424854	0.000600965	0.0176173	Solyc01g010000_3	1	protein_coding	NA && sp|Q8LJW3|ACR4_ARATH ACT domain-containing protein ACR4 OS=Arabidopsis thaliana OX=3702 GN=ACR4 PE=2 SV=1 && PF01842:ACT domain	TCP
Solyc01g094700_3	1453.44	1504.87	1648.85	1606.1	1691.53	1823.72	1263.6	1339.48	1365.99	1621.42	1323.02	0.293735	0.000603286	0.0176315	Solyc01g094700_3	1	protein_coding	NA && sp|Q9LMM0|GPAT4_ARATH Glycerol-3-phosphate 2-O-acyltransferase 4 OS=Arabidopsis thaliana OX=3702 GN=GPAT4 PE=1 SV=1 && PF12710:haloacid dehalogenase-like hydrolase|PF01553:Acyltransferase	-
Solyc06g009270_3	764.299	670.096	678.124	639.638	696.072	778.492	588.842	547.757	571.054	704.453	569.218	0.307049	0.000606439	0.0176857	Solyc06g009270_3	6	protein_coding	NA && sp|F4JQ95|DGK7_ARATH Diacylglycerol kinase 7 OS=Arabidopsis thaliana OX=3702 GN=DGK7 PE=1 SV=1 && PF00609:Diacylglycerol kinase accessory domain|PF00781:Diacylglycerol kinase catalytic domain	-
Solyc00g005287_1	38.1091	40.3922	51.403	5.60267	9.35581	17.5755	0.965314	7.47791	4.32617	27.073	4.25646	2.66304	0.000615121	0.0178675	Solyc00g005287_1	SL3.00SC0000003	protein_coding	NA && sp|P52410|KASC1_ARATH 3-oxoacyl-[acyl-carrier-protein] synthase I, chloroplastic OS=Arabidopsis thaliana OX=3702 GN=KAS1 PE=1 SV=2 && -	-
Solyc08g007080_3	673.26	582.062	626.721	492.101	866.348	858.099	341.721	415.959	520.222	683.098	425.967	0.682082	0.000615848	0.0178675	Solyc08g007080_3	8	protein_coding	NA && sp|Q9FUR2|IP5P2_ARATH Type I inositol polyphosphate 5-phosphatase 2 OS=Arabidopsis thaliana OX=3702 GN=IP5P2 PE=1 SV=2 && PF03372:Endonuclease/Exonuclease/phosphatase family	M-type_MADS
Solyc03g111500_3	109.034	124.284	88.9668	138.199	136.595	181.958	71.4333	75.7138	82.1972	129.839	76.4481	0.765361	0.000616786	0.0178717	Solyc03g111500_3	3	protein_coding	NA && - && PF02362:B3 DNA binding domain	B3
Solyc01g100480_3	385.325	314.852	328.189	353.902	355.521	398.034	280.906	271.074	277.956	355.97	276.646	0.363509	0.000630485	0.0181984	Solyc01g100480_3	1	protein_coding	NA && - && -	-
Solyc06g060680_2	262.529	285.852	239.222	338.028	262.898	282.242	210.439	191.621	211.982	278.462	204.681	0.445568	0.000637291	0.018362	Solyc06g060680_2	6	protein_coding	NA && sp|A0A178VE74|ZRK4_ARATH Serine/threonine-protein kinase ZRK4 OS=Arabidopsis thaliana OX=3702 GN=ZRK4 PE=3 SV=1 && PF00069:Protein kinase domain	ERF
Solyc09g074100_3	399.087	374.922	396.396	294.14	275.996	323.596	188.236	280.422	217.39	344.023	228.683	0.58744	0.000637783	0.018362	Solyc09g074100_3	9	protein_coding	NA && sp|O51625|MNMA_BORBU tRNA-specific 2-thiouridylase MnmA OS=Borrelia burgdorferi (strain ATCC 35210 / B31 / CIP 102532 / DSM 4680) OX=224326 GN=mnmA PE=3 SV=1 && PF03054:tRNA methyl transferase	-
novel.105	5.29293	2.07139	1.97704	11.2053	22.4539	24.8125	0	0	1.08154	11.3022	0.360514	4.99315	0.000642776	0.0184585	-	10	-	- && - && -	-
Solyc03g119520_3	467.895	355.244	441.868	555.598	438.787	425.948	342.687	324.354	304.995	447.557	324.012	0.46612	0.000644359	0.0184804	Solyc03g119520_3	3	protein_coding	NA && - && -	LBD
novel.518	3.17576	3.10709	5.93112	9.33778	2.80674	4.13542	0	0	0	4.74898	0	4.70807	0.00065467	0.0187284	-	5	-	- && - && -	-
Solyc12g005000_1	23.2889	10.357	8.89668	1.86756	0	5.16927	0	0	0	8.26322	0	5.49602	0.000660512	0.0188238	Solyc12g005000_1	12	protein_coding	NA && - && -	-
Solyc05g008070_3	209.6	189.533	181.888	195.16	251.671	206.771	156.381	153.297	130.867	205.77	146.848	0.485201	0.000662121	0.0188457	Solyc05g008070_3	5	protein_coding	NA && sp|Q9M667|RPP13_ARATH Disease resistance protein RPP13 OS=Arabidopsis thaliana OX=3702 GN=RPP13 PE=2 SV=2 && PF00931:NB-ARC domain	C3H
Solyc02g072190_3	67.7495	71.4631	58.3227	82.1724	89.8157	88.9115	43.4391	39.259	54.0771	76.4058	45.5918	0.751654	0.000664824	0.018887	Solyc02g072190_3	2	protein_coding	NA && sp|Q9LP56|WRK65_ARATH Probable WRKY transcription factor 65 OS=Arabidopsis thaliana OX=3702 GN=WRKY65 PE=2 SV=1 && PF03106:WRKY DNA -binding domain	WRKY
Solyc04g005610_3	51.8707	57.999	43.4949	66.2982	85.1378	161.281	29.9247	7.47791	35.6909	77.6803	24.3645	1.67866	0.000665248	0.018887	NAP2	4	protein_coding	NA && sp|K4BNG7|NAP2_SOLLC NAC domain-containing protein 2 OS=Solanum lycopersicum OX=4081 GN=NAP2 PE=2 SV=1 && PF02365:No apical meristem (NAM) protein	NAC
Solyc09g089930_2	44.4606	26.9281	31.6326	48.5564	56.1348	68.2344	22.2022	16.8253	21.6308	45.9912	20.2195	1.18889	0.000667712	0.0189331	Solyc09g089930_2	9	protein_coding	NA && sp|A0A3Q7I5Y9|ERFC3_SOLLC Ethylene-response factor C3 OS=Solanum lycopersicum OX=4081 GN=ERF.C.3 PE=2 SV=1 && PF00847:AP2 domain	ERF
Solyc04g011860_1	259.353	283.781	162.117	169.948	239.509	225.38	104.254	125.255	168.721	223.348	132.743	0.752341	0.000670051	0.0189755	Solyc04g011860_1	4	protein_coding	NA && sp|Q9SA68|GRXS1_ARATH Monothiol glutaredoxin-S1 OS=Arabidopsis thaliana OX=3702 GN=GRXS1 PE=3 SV=1 && PF00462:Glutaredoxin	-
Solyc02g068730_3	457.309	399.779	464.604	492.101	515.505	530.367	367.785	387.916	351.501	476.611	369.067	0.36866	0.000678412	0.0191745	Solyc02g068730_3	2	protein_coding	NA && sp|Q56XV8|CPNA2_ARATH Chaperonin 60 subunit alpha 2, chloroplastic OS=Arabidopsis thaliana OX=3702 GN=CPN60A2 PE=2 SV=1 && PF00118:TCP-1/cpn60 chaperonin family	bZIP
Solyc08g079317_1	8.46868	16.5711	10.8737	3.73511	9.35581	11.3724	1.93063	0	1.08154	10.0628	1.00406	3.33681	0.00067939	0.0191745	Solyc08g079317_1	8	protein_coding	NA && sp|A0A4D6Q414|CYP2_CROXC Flavonoid 3',5'-hydroxylase CYP75B138 OS=Crocosmia x crocosmiiflora OX=1053288 GN=CYP75B138 PE=1 SV=1 && PF00067:Cytochrome P450	G2-like
novel.735	22.2303	15.5355	16.8048	0	0.935581	3.10156	0	0	0	9.76795	0	5.73931	0.000679633	0.0191745	-	9	-	- && - && -	-
Solyc04g016400_3	454.133	475.385	483.386	457.551	467.79	505.555	360.062	404.742	402.334	473.967	389.046	0.285083	0.000708738	0.0198959	Solyc04g016400_3	4	protein_coding	NA && sp|Q2QY10|CBP_ORYSJ Calcium-binding protein CBP OS=Oryza sativa subsp. japonica OX=39947 GN=CBP PE=2 SV=1 && PF00036:EF hand	-
Solyc01g112000_3	1671.51	1051.23	1258.39	1032.76	1125.5	1220.98	787.697	870.242	914.985	1226.73	857.641	0.516273	0.000712655	0.019981	Solyc01g112000_3	1	protein_coding	NA && sp|Q9LZT4|EXLA1_ARATH Expansin-like A1 OS=Arabidopsis thaliana OX=3702 GN=EXLA1 PE=2 SV=1 && PF01357:Pollen allergen|PF03330:Lytic transglycolase	MYB_related
Solyc08g008310_3	95.2727	62.1418	88.9668	94.3115	91.6869	83.7422	61.7801	50.4759	48.6694	86.0203	53.6418	0.680731	0.00072911	0.0203915	Solyc08g008310_3	8	protein_coding	NA && sp|Q9T0A0|LACS4_ARATH Long chain acyl-CoA synthetase 4 OS=Arabidopsis thaliana OX=3702 GN=LACS4 PE=2 SV=1 && PF00501:AMP-binding enzyme|PF02096:60Kd inner membrane protein	bHLH
Solyc03g043855_1	83.6282	72.4988	88.9668	62.5631	111.334	108.555	57.9189	30.8464	52.9956	87.9243	47.2536	0.899351	0.00073186	0.020443	Solyc03g043855_1	3	protein_coding	NA && sp|Q9CA40|NUDT1_ARATH Nudix hydrolase 1 OS=Arabidopsis thaliana OX=3702 GN=NUDT1 PE=1 SV=1 && PF00293:NUDIX domain	-
novel.286	1.05859	1.0357	0	153.14	188.987	175.755	0	0	0	86.6627	0	8.89179	0.000750098	0.0208748	-	12	-	- && - && -	-
Solyc05g051660_1	792.88	839.95	777.965	845.069	650.229	760.917	640.003	630.949	573.217	777.835	614.723	0.33858	0.000758635	0.0210863	Solyc05g051660_1	5	protein_coding	NA && sp|A0A2P1GIY2|HL3_CATRO Hydrolase 3 OS=Catharanthus roseus OX=4058 GN=HL3 PE=1 SV=1 && PF07859:alpha/beta hydrolase fold	NAC
Solyc08g083345_1	292.17	217.496	242.187	252.12	261.963	273.971	193.063	184.143	202.248	256.651	193.152	0.41086	0.000765208	0.0212166	Solyc08g083345_1	8	protein_coding	NA && sp|Q9MAP3|RK11_ARATH 50S ribosomal protein L11, chloroplastic OS=Arabidopsis thaliana OX=3702 GN=RPL11 PE=2 SV=1 && -	-
Solyc12g095940_1	83.6282	84.9271	82.0471	94.3115	103.849	111.656	64.6761	57.0191	61.6479	93.4033	61.1143	0.613535	0.000766636	0.0212301	Solyc12g095940_1	12	protein_coding	NA && - && PF08576:Eukaryotic protein of unknown function (DUF1764)	-
Solyc11g010625_1	1317.94	1288.41	1331.54	1337.17	1246.19	1420.52	1150.65	1138.51	1147.52	1323.63	1145.56	0.208268	0.000768237	0.0212483	Solyc11g010625_1	11	protein_coding	NA && - && -	-
Solyc03g078570_3	45.5192	45.5707	52.3915	1852.61	2125.64	2005.68	36.6819	56.0843	56.2402	1021.24	49.6688	4.36191	0.000769717	0.0212631	Solyc03g078570_3	3	protein_coding	NA && sp|Q9LFT9|RAH1E_ARATH Ras-related protein RABH1e OS=Arabidopsis thaliana OX=3702 GN=RABH1E PE=2 SV=1 && PF00071:Ras family	bHLH
Solyc09g090730_2	765.357	756.059	660.331	601.353	644.615	961.485	583.05	336.506	492.102	731.533	470.552	0.636642	0.000772144	0.021304	Solyc09g090730_2	9	protein_coding	NA && sp|P58905|AMT11_SOLLC Ammonium transporter 1 member 1 OS=Solanum lycopersicum OX=4081 GN=AMT1-1 PE=2 SV=1 && PF00909:Ammonium Transporter Family	B3
Solyc09g092330_2	3978.16	3545.19	3810.74	4121.69	4166.14	4531.38	3337.09	3432.36	3148.37	4025.55	3305.94	0.284019	0.000773151	0.0213056	Solyc09g092330_2	9	protein_coding	NA && sp|Q9LIS3|GAE6_ARATH UDP-glucuronate 4-epimerase 6 OS=Arabidopsis thaliana OX=3702 GN=GAE6 PE=1 SV=1 && PF16363:GDP-mannose 4,6 dehydratase	ERF
Solyc02g088480_3	966.488	1009.8	980.612	919.771	1089.02	1077.28	850.442	859.025	805.749	1007.16	838.405	0.264037	0.00077784	0.0213972	Solyc02g088480_3	2	protein_coding	NA && - && PF05904:Plant protein of unknown function (DUF863)	WRKY
Solyc03g094160_3	137.616	142.926	127.519	145.669	168.405	177.823	98.4621	72.9096	121.133	149.993	97.5015	0.626732	0.000778372	0.0213972	Solyc03g094160_3	3	protein_coding	NA && sp|Q7XJE6|MCA1_ARATH Metacaspase-1 OS=Arabidopsis thaliana OX=3702 GN=AMC1 PE=1 SV=1 && PF00656:Caspase domain|PF06943:LSD1 zinc finger	Trihelix
Solyc02g030505_1	29.6404	24.8567	24.713	19.6093	21.5184	24.8125	4.82657	7.47791	16.2231	24.1917	9.5092	1.36879	0.000783018	0.0214958	Solyc02g030505_1	2	protein_coding	NA && sp|O22218|ACA4_ARATH Calcium-transporting ATPase 4, plasma membrane-type OS=Arabidopsis thaliana OX=3702 GN=ACA4 PE=1 SV=1 && -	MYB_related
Solyc06g008760_1	702.901	734.309	700.86	650.843	649.293	570.688	501.963	529.997	563.483	668.149	531.815	0.329731	0.000783871	0.0214958	Solyc06g008760_1	6	protein_coding	NA && sp|O82255|GRC13_ARATH Glutaredoxin-C13 OS=Arabidopsis thaliana OX=3702 GN=GRXC13 PE=1 SV=1 && PF00462:Glutaredoxin	MIKC_MADS
Solyc05g054860_1	1141.15	1050.2	1195.12	918.837	1078.72	1142.41	855.269	932.869	796.015	1087.74	861.384	0.335647	0.000785343	0.02151	Solyc05g054860_1	5	protein_coding	NA && sp|Q9LX66|HERK_ARATH Receptor-like protein kinase HERK 1 OS=Arabidopsis thaliana OX=3702 GN=HERK1 PE=1 SV=1 && PF12819:Malectin-like domain|PF07714:Protein tyrosine kinase	bHLH
Solyc07g005520_1	81.5111	76.6416	67.2193	62.5631	58.9416	60.9974	39.5779	37.3895	47.5878	67.979	41.5184	0.713706	0.000790724	0.0215707	Solyc07g005520_1	7	protein_coding	NA && sp|Q9ZUH1|Y2424_ARATH BTB/POZ domain-containing protein At2g24240 OS=Arabidopsis thaliana OX=3702 GN=At2g24240 PE=2 SV=1 && PF02214:BTB/POZ domain	-
Solyc06g035430_3	8.46868	14.4998	17.7934	7.47022	24.3251	11.3724	2.89594	1.86948	4.32617	13.9883	3.03053	2.2289	0.000791025	0.0215707	Solyc06g035430_3	6	protein_coding	NA && sp|Q9SB31|AHL3_ARATH AT-hook motif nuclear-localized protein 3 OS=Arabidopsis thaliana OX=3702 GN=AHL3 PE=1 SV=1 && PF03479:Plants and Prokaryotes Conserved (PCC) domain	NAC
novel.598	5.29293	23.821	17.7934	3.73511	4.6779	3.10156	0.965314	0	0	9.73698	0.321771	4.77365	0.000797998	0.0216982	-	7	-	- && - && -	-
Solyc06g062600_3	183.135	204.032	202.647	190.491	261.963	302.919	148.658	135.537	153.579	224.198	145.925	0.620414	0.000803911	0.0218063	Solyc06g062600_3	6	protein_coding	NA && sp|Q9S746|HTH_ARATH Protein HOTHEAD OS=Arabidopsis thaliana OX=3702 GN=HTH PE=1 SV=1 && PF05199:GMC oxidoreductase|PF00732:GMC oxidoreductase	G2-like
novel.734	10.5859	11.3927	19.7704	40.1524	29.003	37.2188	8.68783	7.47791	2.16308	24.6872	6.10961	2.00157	0.000805827	0.021832	-	9	-	- && - && -	-
Solyc11g042990_2	1214.2	1112.34	1270.25	1277.41	1287.36	1222.02	1033.85	1094.58	988.529	1230.59	1038.99	0.243931	0.000812619	0.0219632	Solyc11g042990_2	11	protein_coding	NA && sp|Q55BQ3|SCY2_DICDI Probable inactive serine/threonine-protein kinase scy2 OS=Dictyostelium discoideum OX=44689 GN=scy2 PE=3 SV=1 && PF00069:Protein kinase domain	WRKY
novel.298	0	4.14279	0.98852	242.782	320.904	262.599	0.965314	0	2.16308	138.569	1.0428	7.06977	0.000815621	0.0220179	-	2	-	- && sp|Q9ZVM9|Y1461_ARATH Probable serine/threonine-protein kinase At1g54610 OS=Arabidopsis thaliana OX=3702 GN=At1g54610 PE=1 SV=1 && -	C3H
Solyc03g059100_2	821.462	776.773	821.46	908.566	856.992	919.097	742.327	671.142	696.513	850.725	703.327	0.274842	0.000820051	0.0220987	Solyc03g059100_2	3	protein_coding	NA && sp|Q96DI7|SNR40_HUMAN U5 small nuclear ribonucleoprotein 40 kDa protein OS=Homo sapiens OX=9606 GN=SNRNP40 PE=1 SV=1 && PF00400:WD domain, G-beta repeat	FAR1
Solyc09g005200_3	88.9212	100.463	90.9438	117.656	145.951	110.622	67.572	74.7791	61.6479	109.093	67.9997	0.681957	0.00082058	0.0220987	Solyc09g005200_3	9	protein_coding	NA && - && -	C3H
Solyc02g082430_3	475.305	499.206	479.432	434.207	479.953	476.607	368.75	415.959	379.621	474.118	388.11	0.287453	0.000824411	0.0221754	Solyc02g082430_3	2	protein_coding	NA && sp|O22757|MLO8_ARATH MLO-like protein 8 OS=Arabidopsis thaliana OX=3702 GN=MLO8 PE=1 SV=2 && PF03094:Mlo family	ARF
Solyc10g084350_2	2317.24	2172.89	2431.76	2371.8	2490.52	2538.11	2141.07	1992.86	1973.81	2387.05	2035.91	0.229525	0.0008286	0.0222615	Solyc10g084350_2	10	protein_coding	NA && sp|Q9SF40|RL4A_ARATH 60S ribosomal protein L4-1 OS=Arabidopsis thaliana OX=3702 GN=RPL4A PE=1 SV=1 && PF00573:Ribosomal protein L4/L1 family|PF14374:60S ribosomal protein L4 C-terminal domain	MYB_related
novel.774	83.6282	72.4988	95.8864	166.212	210.506	247.091	55.0229	69.1707	56.2402	145.97	60.1446	1.27915	0.00085476	0.022774	-	9	-	- && - && -	C2H2
Solyc07g047670_3	4781.63	4655.46	4589.7	4799.62	4687.26	4831.2	4396.04	4244.65	4234.24	4724.14	4291.64	0.13842	0.000867987	0.0230991	Solyc07g047670_3	7	protein_coding	NA && sp|Q851S7|PESC_ORYSJ Pescadillo homolog OS=Oryza sativa subsp. japonica OX=39947 GN=PES PE=2 SV=1 && PF16589:BRCT domain, a BRCA1 C-terminus domain|PF06732:Pescadillo N-terminus	-
Solyc04g080000_1	223.361	225.782	198.692	184.888	249.8	227.448	140.936	173.861	162.231	218.329	159.01	0.456907	0.000873707	0.0232239	Solyc04g080000_1	4	protein_coding	NA && sp|Q9FZF1|PX11A_ARATH Peroxisomal membrane protein 11A OS=Arabidopsis thaliana OX=3702 GN=PEX11A PE=1 SV=1 && PF05648:Peroxisomal biogenesis factor 11 (PEX11)	-
Solyc12g042800_2	1.05859	0	4.9426	84.9738	77.6532	46.5234	0	0	0	35.8586	0	7.61906	0.000891209	0.0235778	Solyc12g042800_2	12	protein_coding	NA && - && -	-
Solyc03g113940_3	27.5232	30.0352	34.5982	62.5631	86.0734	107.521	28.9594	10.2821	14.06	58.0523	17.7672	1.70796	0.000895361	0.0236598	Solyc03g113940_3	3	protein_coding	NA && sp|Q9FKL6|CB60B_ARATH Calmodulin-binding protein 60 B OS=Arabidopsis thaliana OX=3702 GN=CBP60B PE=2 SV=1 && PF07887:Calmodulin binding protein-like	WRKY
novel.593	50.8121	41.4279	36.5752	52.2915	52.3925	51.6927	27.0288	22.4337	30.2832	47.532	26.5819	0.844843	0.000901071	0.0237798	-	7	-	- && - && -	-
Solyc08g006330_3	515.531	532.348	520.95	441.677	409.784	381.492	318.554	323.42	379.621	466.964	340.531	0.456215	0.000906516	0.0238334	Solyc08g006330_3	8	protein_coding	NA && sp|Q6VAA6|U74G1_STERE UDP-glycosyltransferase 74G1 OS=Stevia rebaudiana OX=55670 GN=UGT74G1 PE=1 SV=1 && PF00201:UDP-glucoronosyl and UDP-glucosyl transferase	HB-other
Solyc05g053210_3	1053.29	1088.52	1237.63	1160.69	1121.76	1262.34	1015.51	876.785	942.023	1154.04	944.773	0.288878	0.000908283	0.0238334	Solyc05g053210_3	5	protein_coding	NA && sp|Q9LGV5|CIPK1_ORYSJ CBL-interacting protein kinase 1 OS=Oryza sativa subsp. japonica OX=39947 GN=CIPK1 PE=2 SV=1 && PF03822:NAF domain|PF00069:Protein kinase domain	C2H2
Solyc00g052545_1	6.35151	7.24988	7.90816	13.0729	7.48465	11.3724	1.93063	0.934739	0	8.90658	0.955122	3.17974	0.000921891	0.0240783	Solyc00g052545_1	SL3.00SC0000430	protein_coding	NA && - && -	-
Solyc05g024290_3	869.098	824.415	850.127	791.843	876.639	877.742	705.645	728.161	744.101	848.311	725.969	0.224837	0.000932394	0.0243244	Solyc05g024290_3	5	protein_coding	NA && sp|Q9FE20|PBS1_ARATH Serine/threonine-protein kinase PBS1 OS=Arabidopsis thaliana OX=3702 GN=PBS1 PE=1 SV=1 && PF00069:Protein kinase domain	Whirly
Solyc02g078530_3	66.6909	51.7848	41.5178	53.2253	61.7483	63.0651	17.3757	32.7158	38.9355	56.3387	29.6757	0.930496	0.000937116	0.0243628	Solyc02g078530_3	2	protein_coding	NA && sp|Q93YN1|CRPK1_ARATH Cold-responsive protein kinase 1 OS=Arabidopsis thaliana OX=3702 GN=CRPK1 PE=1 SV=1 && PF00069:Protein kinase domain	ERF
novel.120	135.499	170.89	167.06	0.933778	4.6779	2.06771	2.89594	2.80422	1.08154	80.188	2.26057	5.14259	0.00094188	0.0244585	-	10	-	- && - && -	ZF-HD
Solyc01g112220_3	248.768	246.496	222.417	284.802	274.125	228.482	171.826	208.447	180.618	250.848	186.963	0.424029	0.000949534	0.0245835	Solyc01g112220_3	1	protein_coding	NA && sp|Q9SII6|PIX13_ARATH Probable serine/threonine-protein kinase PIX13 OS=Arabidopsis thaliana OX=3702 GN=PIX13 PE=1 SV=2 && PF07714:Protein tyrosine kinase	WRKY
Solyc01g067020_3	352.509	263.067	274.808	296.008	409.784	604.805	225.884	135.537	226.042	366.83	195.821	0.906332	0.000949969	0.0245835	Solyc01g067020_3	1	protein_coding	NA && sp|Q9LP77|Y1848_ARATH Probable inactive receptor kinase At1g48480 OS=Arabidopsis thaliana OX=3702 GN=RKL1 PE=1 SV=1 && PF00069:Protein kinase domain|PF13855:Leucine rich repeat|PF08263:Leucine rich repeat N-terminal domain	Trihelix
Solyc11g007530_2	351.45	328.316	331.154	235.312	253.542	259.497	230.71	197.23	162.231	293.212	196.724	0.573147	0.000968584	0.0249505	Solyc11g007530_2	11	protein_coding	NA && sp|Q6NKR1|ATL28_ARATH RING-H2 finger protein ATL28 OS=Arabidopsis thaliana OX=3702 GN=ATL28 PE=2 SV=1 && PF13639:Ring finger domain	C3H
Solyc02g092130_2	161.964	169.854	171.014	155.007	165.598	194.365	137.075	111.234	125.459	169.634	124.589	0.445285	0.000979459	0.0252018	Solyc02g092130_2	2	protein_coding	NA && - && -	-
Solyc06g069240_2	5.29293	6.21418	13.8393	50.424	43.9723	32.0495	4.82657	0	5.40771	25.2987	3.41143	2.91027	0.000989782	0.0253804	Solyc06g069240_2	6	protein_coding	NA && sp|Q93WI2|TB1_MAIZE Transcription factor TEOSINTE BRANCHED 1 OS=Zea mays OX=4577 GN=TB1 PE=2 SV=2 && PF03634:TCP family transcription factor	TCP
Solyc11g017470_2	423.434	361.458	332.143	449.147	515.505	561.383	268.357	286.03	332.033	440.512	295.474	0.577152	0.000991534	0.0253964	Solyc11g017470_2	11	protein_coding	NA && sp|Q39013|NAC2_ARATH NAC domain-containing protein 2 OS=Arabidopsis thaliana OX=3702 GN=NAC002 PE=1 SV=2 && PF02365:No apical meristem (NAM) protein	NAC
Solyc02g079590_3	113.269	163.64	153.221	177.418	133.788	170.586	119.699	80.3875	94.0942	151.987	98.0602	0.632887	0.000996207	0.0254482	Solyc02g079590_3	2	protein_coding	NA && sp|O81905|SD18_ARATH Receptor-like serine/threonine-protein kinase SD1-8 OS=Arabidopsis thaliana OX=3702 GN=SD18 PE=1 SV=1 && PF00954:S-locus glycoprotein domain|PF11883:Domain of unknown function (DUF3403)|PF13947:Wall-associated receptor kinase galacturonan-binding|PF07714:Protein tyrosine kinase|PF01453:D-mannose binding lectin|PF12398:Receptor serine/threonine kinase|PF00069:Protein kin…	bHLH
Solyc06g073450_3	2129.87	1978.18	2097.64	2072.05	2155.58	2216.58	1887.19	1884.43	1729.39	2108.32	1833.67	0.200824	0.000999745	0.0254618	Solyc06g073450_3	6	protein_coding	NA && - && PF07939:Protein of unknown function (DUF1685)	-
Solyc12g035710_2	125.972	107.712	110.714	138.199	127.239	116.826	67.572	82.257	98.4203	121.11	82.7498	0.555077	0.0010046	0.0255277	Solyc12g035710_2	12	protein_coding	NA && sp|Q67XQ0|Y4424_ARATH DUF21 domain-containing protein At4g14240 OS=Arabidopsis thaliana OX=3702 GN=CBSDUF1 PE=1 SV=1 && PF01595:Cyclin M transmembrane N-terminal domain	C2H2
Solyc11g011160_1	350.392	293.102	344.993	487.432	511.763	538.638	273.184	277.617	246.592	421.053	265.798	0.663731	0.00100751	0.0255729	Solyc11g011160_1	11	protein_coding	NA && sp|Q00423|HMGYA_SOYBN HMG-Y-related protein A OS=Glycine max OX=3847 PE=2 SV=1 && PF00538:linker histone H1 and H5 family	-
Solyc03g113960_3	86.804	89.0699	61.2882	153.14	103.849	141.638	65.6414	33.6506	55.1586	105.965	51.4835	1.04388	0.00102486	0.0259547	Solyc03g113960_3	3	protein_coding	NA && sp|F4K2R6|CB60G_ARATH Calmodulin-binding protein 60 G OS=Arabidopsis thaliana OX=3702 GN=CBP60G PE=1 SV=1 && PF07887:Calmodulin binding protein-like	WRKY
Solyc05g053490_3	253.002	237.175	243.176	218.504	240.444	228.482	168.93	205.642	170.884	236.797	181.819	0.378392	0.00104659	0.0264449	Solyc05g053490_3	5	protein_coding	NA && sp|Q9LFQ0|GT14B_ARATH Beta-glucuronosyltransferase GlcAT14B OS=Arabidopsis thaliana OX=3702 GN=GLCAT14B PE=2 SV=1 && PF02485:Core-2/I-Branching enzyme	Dof
Solyc03g114480_3	63.5151	69.3917	67.2193	65.3644	81.3955	102.352	54.0576	42.998	27.0385	74.8729	41.3647	0.848864	0.00104774	0.0264449	Solyc03g114480_3	3	protein_coding	NA && sp|Q9SUD4|TET7_ARATH Tetraspanin-7 OS=Arabidopsis thaliana OX=3702 GN=TET7 PE=2 SV=1 && PF00335:Tetraspanin family	-
Solyc12g096230_2	120.679	99.4269	101.818	113.921	98.236	103.385	86.8783	62.6275	65.9741	106.244	71.8266	0.563187	0.00105891	0.0266709	Solyc12g096230_2	12	protein_coding	NA && sp|Q8RWY1|ALKB8_ARATH Alkylated DNA repair protein ALKBH8 homolog OS=Arabidopsis thaliana OX=3702 GN=ALKBH8 PE=2 SV=2 && PF13532:2OG-Fe(II) oxygenase superfamily	-
Solyc01g065980_3	365.212	315.888	367.729	395.922	422.882	384.594	280.906	264.531	319.055	375.371	288.164	0.384173	0.00106193	0.0266709	Solyc01g065980_3	1	protein_coding	NA && sp|P42736|RAP23_ARATH Ethylene-responsive transcription factor RAP2-3 OS=Arabidopsis thaliana OX=3702 GN=RAP2-3 PE=1 SV=2 && PF00847:AP2 domain	ERF
Solyc09g073000_3	806.642	849.271	778.953	838.532	915.933	894.284	735.57	640.296	722.47	847.269	699.445	0.27743	0.00106381	0.0266709	Solyc09g073000_3	9	protein_coding	NA && sp|Q9ZT91|EFTM_ARATH Elongation factor Tu, mitochondrial OS=Arabidopsis thaliana OX=3702 GN=TUFA PE=1 SV=1 && PF03144:Elongation factor Tu domain 2|PF00009:Elongation factor Tu GTP binding domain|PF03143:Elongation factor Tu C-terminal domain	LBD
Solyc02g082510_1	917.793	903.128	909.438	1044.9	1155.44	1118.63	790.592	801.071	790.607	1008.22	794.09	0.344757	0.0010665	0.0266944	Solyc02g082510_1	2	protein_coding	NA && sp|Q9SVG0|AVT3C_ARATH Amino acid transporter AVT3C OS=Arabidopsis thaliana OX=3702 GN=AVT3C PE=1 SV=1 && PF01490:Transmembrane amino acid transporter protein	MYB_related
Solyc04g015180_3	355.685	369.744	333.131	405.26	384.524	439.388	315.658	282.291	288.772	381.288	295.574	0.367376	0.00106816	0.0266944	Solyc04g015180_3	4	protein_coding	NA && sp|Q6DBA5|NRPD4_ARATH DNA-directed RNA polymerases IV and V subunit 4 OS=Arabidopsis thaliana OX=3702 GN=NRPD4 PE=1 SV=2 && -	-
Solyc12g100010_1	59.2808	69.3917	70.1849	63.4969	67.3618	77.5391	45.3698	39.259	45.4248	67.8759	43.3512	0.648819	0.00108	0.0268578	Solyc12g100010_1	12	protein_coding	NA && sp|O49879|CF0_SOLLC Receptor-like protein Cf-9 homolog OS=Solanum lycopersicum OX=4081 GN=HCR9-0 PE=2 SV=2 && PF03145:Seven in absentia protein family|PF08263:Leucine rich repeat N-terminal domain|PF13855:Leucine rich repeat	MYB
Solyc11g044820_1	7.4101	15.5355	11.8622	1.86756	0	4.13542	0	0	0	6.80179	0	5.21616	0.00108112	0.0268578	Solyc11g044820_1	11	protein_coding	NA && sp|G9M9M0|F6H11_IPOBA Feruloyl CoA ortho-hydroxylase F6H1-1 OS=Ipomoea batatas OX=4120 GN=F6H1-1 PE=2 SV=1 && -	STAT
Solyc05g024010_3	516.59	510.599	488.329	546.26	517.376	575.857	462.386	426.241	396.926	525.835	428.517	0.294063	0.00108115	0.0268578	Solyc05g024010_3	5	protein_coding	NA && sp|Q9C7E8|COL15_ARATH Zinc finger protein CONSTANS-LIKE 15 OS=Arabidopsis thaliana OX=3702 GN=COL15 PE=1 SV=1 && PF00643:B-box zinc finger|PF06203:CCT motif	CO-like
Solyc02g088910_3	192.663	187.461	190.784	210.1	226.411	208.839	182.444	111.234	123.296	202.71	138.991	0.544231	0.0010813	0.0268578	Solyc02g088910_3	2	protein_coding	NA && sp|Q94F39|AFP3_ARATH Ninja-family protein AFP3 OS=Arabidopsis thaliana OX=3702 GN=AFP3 PE=1 SV=1 && PF16135:TPL-binding domain in jasmonate signalling|PF16136:Putative nuclear localisation signal|PF07897:Ethylene-responsive binding factor-associated repression	LBD
Solyc10g050450_2	339.806	333.494	309.407	426.736	440.658	370.12	299.247	264.531	230.368	370.037	264.716	0.482886	0.00108199	0.0268578	Solyc10g050450_2	10	protein_coding	NA && - && -	-
Solyc12g088360_2	202.19	185.39	179.911	240.915	233.895	264.667	152.52	157.036	151.416	217.828	153.657	0.503778	0.00108486	0.0268994	Solyc12g088360_2	12	protein_coding	NA && sp|O22193|PUB4_ARATH U-box domain-containing protein 4 OS=Arabidopsis thaliana OX=3702 GN=PUB4 PE=1 SV=3 && PF00514:Armadillo/beta-catenin-like repeat	HSF
Solyc03g114360_3	334.513	381.136	348.947	324.955	416.333	344.274	261.6	289.769	284.446	358.36	278.605	0.363756	0.00109369	0.0270883	Solyc03g114360_3	3	protein_coding	NA && sp|Q9FJJ3|SRO5_ARATH Probable inactive poly [ADP-ribose] polymerase SRO5 OS=Arabidopsis thaliana OX=3702 GN=SRO5 PE=1 SV=1 && PF12174:RCD1-SRO-TAF4 (RST) plant domain	NAC
Solyc08g077170_3	545.171	817.165	705.803	606.955	900.029	710.258	506.79	553.365	391.518	714.23	483.891	0.560974	0.00110335	0.0272285	Solyc08g077170_3	8	protein_coding	NA && sp|Q9LQL2|PTR14_ARATH Protein NRT1/ PTR FAMILY 7.3 OS=Arabidopsis thaliana OX=3702 GN=NPF7.3 PE=1 SV=2 && PF00854:POT family	ERF
Solyc04g074490_3	1180.32	1127.87	1128.89	1009.41	1112.41	1193.07	980.759	952.499	925.8	1125.33	953.019	0.238922	0.00110337	0.0272285	Solyc04g074490_3	4	protein_coding	NA && sp|Q9M9E8|FB92_ARATH F-box protein At1g78280 OS=Arabidopsis thaliana OX=3702 GN=At1g78280 PE=2 SV=3 && PF13621:Cupin-like domain|PF12937:F-box-like	GATA
Solyc06g060670_3	406.497	424.636	423.086	460.352	520.183	450.761	384.195	345.853	310.403	447.586	346.817	0.36751	0.00110418	0.0272285	Solyc06g060670_3	6	protein_coding	NA && sp|Q944R7|ANM16_ARATH Protein arginine N-methyltransferase 1.6 OS=Arabidopsis thaliana OX=3702 GN=PRMT16 PE=2 SV=2 && -	C2H2
novel.731	190.545	105.641	172.991	219.438	187.116	219.177	130.317	86.9307	105.991	182.485	107.746	0.761012	0.0011099	0.0273292	-	9	-	- && - && -	-
Solyc10g011680_3	12.703	10.357	3.95408	14.0067	12.1625	18.6094	3.86126	1.86948	1.08154	11.9654	2.27076	2.37932	0.00112351	0.0276143	Solyc10g011680_3	10	protein_coding	NA && - && -	-
Solyc10g083340_2	270.998	275.495	235.268	244.65	326.518	293.615	206.577	193.491	213.064	274.424	204.377	0.426177	0.00113216	0.027741	Solyc10g083340_2	10	protein_coding	NA && sp|Q9SQQ9|PHL9_ARATH Myb-related protein 2 OS=Arabidopsis thaliana OX=3702 GN=MYR2 PE=1 SV=1 && PF14379:MYB-CC type transfactor, LHEQLE motif|PF00249:Myb-like DNA-binding domain	G2-like
Solyc10g012005_1	2.11717	4.14279	6.91964	14.9404	31.8097	34.1172	0	0	3.24463	15.6745	1.08154	3.93131	0.00113236	0.027741	Solyc10g012005_1	10	protein_coding	NA && sp|Q6AVI0|RSLE2_ORYSJ Zinc finger BED domain-containing protein RICESLEEPER 2 OS=Oryza sativa subsp. japonica OX=39947 GN=Os03g0733400 PE=2 SV=1 && PF14372:Domain of unknown function (DUF4413)|PF05699:hAT family C-terminal dimerisation region	GRAS
Solyc02g071990_3	490.125	362.494	392.442	422.067	509.891	513.826	329.172	347.723	310.403	448.474	329.099	0.445842	0.00114093	0.0278671	Solyc02g071990_3	2	protein_coding	NA && sp|Q9ZV88|BEH4_ARATH BES1/BZR1 homolog protein 4 OS=Arabidopsis thaliana OX=3702 GN=BEH4 PE=1 SV=1 && PF05687:BES1/BZR1 plant transcription factor, N-terminal	BES1
novel.53	4.23434	2.07139	3.95408	141.934	98.236	70.3021	3.86126	1.86948	1.08154	53.4553	2.27076	4.55204	0.00114213	0.0278671	-	1	-	- && - && -	FAR1
Solyc07g008020_3	941.082	671.132	643.526	789.042	732.56	1177.56	392.883	464.565	664.067	825.817	507.172	0.703966	0.00114493	0.0278671	Solyc07g008020_3	7	nontranslating_CDS	NA && sp|Q93WC4|IAA29_ARATH Auxin-responsive protein IAA29 OS=Arabidopsis thaliana OX=3702 GN=IAA29 PE=1 SV=2 && PF02309:AUX/IAA family	ARF
Solyc06g049040_3	422.375	323.137	377.615	359.504	353.649	368.052	265.461	281.356	312.566	367.389	286.461	0.360035	0.0011603	0.0281802	Solyc06g049040_3	6	protein_coding	NA && sp|Q6S4P4|RF2B_ORYSJ Transcription factor RF2b OS=Oryza sativa subsp. japonica OX=39947 GN=RF2b PE=1 SV=2 && PF00170:bZIP transcription factor	bZIP
Solyc11g020280_2	1922.39	1807.29	1980.99	2101	2453.09	2462.64	1852.44	1460.06	1390.86	2121.23	1567.79	0.436073	0.00116225	0.0281971	Solyc11g020280_2	11	protein_coding	NA && sp|Q9C7T7|CEPR2_ARATH Receptor protein-tyrosine kinase CEPR2 OS=Arabidopsis thaliana OX=3702 GN=CEPR2 PE=1 SV=1 && PF08263:Leucine rich repeat N-terminal domain|PF13855:Leucine rich repeat|PF00069:Protein kinase domain	STAT
novel.331	16.9374	8.28557	13.8393	36.4173	71.1041	67.2005	2.89594	6.54317	11.897	35.6307	7.11202	2.33628	0.00119048	0.0287983	-	2	-	- && - && -	-
Solyc04g082210_3	181.018	128.426	142.347	120.457	145.015	161.281	86.8783	117.777	86.5234	146.424	97.0596	0.588918	0.00119545	0.028878	Solyc04g082210_3	4	protein_coding	NA && sp|Q9SX98|LHTL8_ARATH Lysine histidine transporter-like 8 OS=Arabidopsis thaliana OX=3702 GN=AATL1 PE=1 SV=1 && -	-
Solyc06g069120_3	5513.11	4730.03	5252	5655.89	4869.7	5630.37	4649.92	4355.88	4201.79	5275.18	4402.53	0.260791	0.00120326	0.0290045	Solyc06g069120_3	6	protein_coding	NA && - && -	-
Solyc07g007800_3	250.885	166.747	223.405	267.994	269.447	327.732	170.861	170.122	147.09	251.035	162.691	0.625018	0.00121404	0.0292018	Solyc07g007800_3	7	protein_coding	NA && sp|Q93ZH9|HHP1_ARATH Heptahelical transmembrane protein 1 OS=Arabidopsis thaliana OX=3702 GN=HHP1 PE=1 SV=1 && PF03006:Haemolysin-III related	BES1
novel.701	9.52727	10.357	2.96556	0.933778	1.87116	5.16927	0	0	0	5.13733	0	4.80583	0.0012209	0.0293355	-	8	-	- && - && -	-
Solyc11g044860_2	6.35151	3.10709	6.91964	14.0067	14.9693	16.5417	1.93063	0.934739	1.08154	10.316	1.31564	2.97211	0.00122601	0.0294201	Solyc11g044860_2	11	protein_coding	NA && sp|Q9SA65|CAP4_ARATH Putative clathrin assembly protein At1g03050 OS=Arabidopsis thaliana OX=3702 GN=At1g03050 PE=2 SV=1 && PF07651:ANTH domain	C3H
Solyc04g074150_2	183.135	172.961	179.911	176.484	188.987	212.974	131.283	151.428	136.274	185.742	139.662	0.409817	0.00122928	0.0294201	Solyc04g074150_2	4	protein_coding	NA && sp|Q8LFJ5|T112A_ARATH Multifunctional methyltransferase subunit TRM112 homolog A OS=Arabidopsis thaliana OX=3702 GN=TRM112A PE=1 SV=1 && PF03966:Trm112p-like protein	CAMTA
Solyc11g044260_2	328.161	387.351	359.821	231.577	304.999	320.495	189.202	204.708	261.733	322.067	218.548	0.560495	0.00123049	0.0294201	Solyc11g044260_2	11	protein_coding	NA && sp|Q9M0Z3|KEA3_ARATH K(+) efflux antiporter 3, chloroplastic OS=Arabidopsis thaliana OX=3702 GN=KEA3 PE=1 SV=2 && PF00999:Sodium/hydrogen exchanger family	NAC
Solyc01g111400_3	3755.86	3545.19	3770.21	4016.18	3959.38	4330.82	3257.94	3458.53	3139.72	3896.27	3285.39	0.245898	0.0012355	0.0294661	Solyc01g111400_3	1	protein_coding	NA && sp|O49607|SBT16_ARATH Subtilisin-like protease SBT1.6 OS=Arabidopsis thaliana OX=3702 GN=SBT1.6 PE=2 SV=1 && PF00082:Subtilase family|PF02225:PA domain|PF17766:Fibronectin type-III domain|PF05922:Peptidase inhibitor I9	bHLH
Solyc09g011690_3	1980.61	1941.93	1900.92	3041.31	2548.52	2586.7	1846.65	1514.28	1487.12	2333.33	1616.01	0.530009	0.00125626	0.0298097	Solyc09g011690_3	9	protein_coding	NA && - && -	-
novel.372	87.8626	85.9628	100.829	2.80133	10.2914	7.23698	1.93063	4.67369	4.32617	49.164	3.6435	3.75479	0.00125653	0.0298097	-	3	-	- && - && -	-
Solyc05g016310_1	84.6868	55.9276	62.2767	91.5102	99.1716	144.74	43.4391	50.4759	43.2617	89.7188	45.7256	0.971339	0.00125935	0.0298452	Solyc05g016310_1	5	protein_coding	NA && sp|Q9LNJ3|APF2_ARATH Aspartyl protease family protein 2 OS=Arabidopsis thaliana OX=3702 GN=APF2 PE=2 SV=1 && PF14543:Xylanase inhibitor N-terminal|PF14541:Xylanase inhibitor C-terminal	G2-like
Solyc04g011830_1	165.139	148.105	165.083	84.9738	115.076	151.977	77.2251	62.6275	100.583	138.392	80.1453	0.790073	0.00126986	0.0299997	Solyc04g011830_1	4	protein_coding	NA && sp|Q9SA68|GRXS1_ARATH Monothiol glutaredoxin-S1 OS=Arabidopsis thaliana OX=3702 GN=GRXS1 PE=3 SV=1 && PF00462:Glutaredoxin	MIKC_MADS
Solyc01g101225_1	785.47	740.523	767.091	771.3	774.661	835.354	643.865	673.946	684.616	779.067	667.476	0.223272	0.00127418	0.0300701	Solyc01g101225_1	1	protein_coding	NA && - && PF04434:SWIM zinc finger|PF03108:MuDR family transposase|PF00564:PB1 domain	FAR1
Solyc08g005312_1	14.8202	15.5355	4.9426	15.8742	16.8405	29.9818	3.86126	5.60843	2.16308	16.3324	3.87759	2.05579	0.00128401	0.0302704	Solyc08g005312_1	8	protein_coding	NA && sp|Q84W80|FBL42_ARATH F-box/LRR-repeat protein At3g03360 OS=Arabidopsis thaliana OX=3702 GN=At3g03360 PE=2 SV=2 && -	C3H
Solyc01g104790_3	382.149	380.101	428.029	383.783	398.557	431.117	334.964	323.42	325.544	400.623	327.976	0.28854	0.00128806	0.0303341	Solyc01g104790_3	1	protein_coding	NA && - && -	-
Solyc02g077270_3	146.085	131.533	106.76	223.173	164.662	185.06	109.081	83.1917	93.0126	159.546	95.095	0.747599	0.00128967	0.0303402	Solyc02g077270_3	2	protein_coding	NA && sp|Q5QNI2|NCL1_ORYSJ Sodium/calcium exchanger NCL1 OS=Oryza sativa subsp. japonica OX=39947 GN=NCL1 PE=2 SV=1 && PF01699:Sodium/calcium exchanger protein|PF13499:EF-hand domain pair	bZIP
Solyc04g015570_3	163.022	130.498	115.657	137.265	182.438	176.789	74.3292	100.952	113.562	150.945	96.281	0.651015	0.00129128	0.0303464	Solyc04g015570_3	4	protein_coding	NA && sp|Q9SCM4|SAP13_ARATH Zinc finger AN1 and C2H2 domain-containing stress-associated protein 13 OS=Arabidopsis thaliana OX=3702 GN=SAP13 PE=2 SV=1 && PF01428:AN1-like Zinc finger	C2H2
Solyc01g094790_3	1787.95	1729.61	1577.68	1532.33	1763.57	1939.51	1428.67	1331.07	1469.82	1721.78	1409.85	0.288403	0.00129324	0.0303522	Solyc01g094790_3	1	protein_coding	NA && sp|Q9FS29|CAS2_SOLTU Bifunctional L-3-cyanoalanine synthase/cysteine synthase 2, mitochondrial OS=Solanum tuberosum OX=4113 GN=PCAS-2 PE=1 SV=1 && PF00291:Pyridoxal-phosphate dependent enzyme	GeBP
Solyc03g006830_3	408.614	382.172	354.879	353.902	351.778	358.747	285.733	273.878	324.463	368.349	294.691	0.32323	0.00129422	0.0303522	Solyc03g006830_3	3	protein_coding	NA && sp|Q9FIS1|AGL42_ARATH MADS-box protein AGL42 OS=Arabidopsis thaliana OX=3702 GN=AGL42 PE=1 SV=1 && PF01486:K-box region|PF00319:SRF-type transcription factor (DNA-binding and dimerisation domain)	MIKC_MADS
Solyc10g049260_2	43.402	51.7848	70.1849	0.933778	3.74232	0	0	0	0	28.3413	0	7.27892	0.0012988	0.0304279	Solyc10g049260_2	10	protein_coding	NA && sp|P51822|ARF1_DAUCA ADP-ribosylation factor 1 OS=Daucus carota OX=4039 GN=ARF1 PE=2 SV=2 && -	GATA
Solyc01g087800_2	7957.39	6243.18	7567.12	6406.65	7821.45	8998.67	5069.83	5944	6013.37	7499.08	5675.74	0.401912	0.00130921	0.0305763	Solyc01g087800_2	1	protein_coding	NA && sp|O82777|SBT3_SOLLC Subtilisin-like protease SBT3 OS=Solanum lycopersicum OX=4081 GN=sbt3 PE=1 SV=1 && PF05922:Peptidase inhibitor I9|PF00082:Subtilase family|PF17766:Fibronectin type-III domain	HRT-like
Solyc02g089160_3	1051.18	800.594	1021.14	857.208	938.387	1147.58	666.067	759.942	774.384	969.347	733.464	0.402282	0.00132116	0.0307915	CYP85A1	2	protein_coding	NA && sp|Q43147|C85A1_SOLLC Cytochrome P450 85A1 OS=Solanum lycopersicum OX=4081 GN=CYP85A1 PE=2 SV=1 && PF00067:Cytochrome P450	NAC
Solyc07g053760_3	551.523	658.703	550.605	630.3	644.615	644.091	494.241	508.498	498.591	613.306	500.443	0.29357	0.00132773	0.0309126	Solyc07g053760_3	7	protein_coding	NA && sp|Q93YW5|P2C58_ARATH Probable protein phosphatase 2C 58 OS=Arabidopsis thaliana OX=3702 GN=At4g28400 PE=2 SV=1 && PF00481:Protein phosphatase 2C	B3
Solyc11g012110_2	1870.52	1932.61	2089.73	2285.89	2170.55	2183.5	1845.68	1656.36	1700.18	2088.8	1734.07	0.268748	0.00136353	0.0316479	Solyc11g012110_2	11	protein_coding	NA && sp|P34091|RL6_MESCR 60S ribosomal protein L6 OS=Mesembryanthemum crystallinum OX=3544 GN=RPL6 PE=2 SV=1 && PF01159:Ribosomal protein L6e|PF03868:Ribosomal protein L6, N-terminal domain	bZIP
Solyc02g067800_3	75.1595	72.4988	54.3686	101.782	87.9446	85.8099	62.7454	30.8464	34.6093	79.5939	42.7337	0.896567	0.00136628	0.0316791	Solyc02g067800_3	2	protein_coding	NA && sp|Q9LYK2|NRT27_ARATH High affinity nitrate transporter 2.7 OS=Arabidopsis thaliana OX=3702 GN=NRT2.7 PE=2 SV=1 && PF07690:Major Facilitator Superfamily|PF03195:Lateral organ boundaries (LOB) domain	LBD
Solyc05g006820_3	266.763	277.567	270.854	325.888	286.288	374.255	232.641	230.88	191.433	300.269	218.318	0.458188	0.00137601	0.0318064	Solyc05g006820_3	5	protein_coding	NA && sp|Q9QYJ3|DNJB1_MOUSE DnaJ homolog subfamily B member 1 OS=Mus musculus OX=10090 GN=Dnajb1 PE=1 SV=3 && PF00226:DnaJ domain|PF01556:DnaJ C terminal domain	G2-like
Solyc12g017960_1	201.131	225.782	175.956	260.524	239.509	246.057	169.895	132.733	171.965	224.827	158.198	0.50961	0.00137793	0.0318122	Solyc12g017960_1	12	protein_coding	NA && - && -	-
Solyc09g092260_3	431.903	320.03	368.718	422.067	376.103	440.422	273.184	333.702	271.467	393.207	292.784	0.424172	0.00138215	0.0318502	Solyc09g092260_3	9	protein_coding	NA && sp|Q39048|CER2_ARATH Protein ECERIFERUM 2 OS=Arabidopsis thaliana OX=3702 GN=CER2 PE=1 SV=1 && PF00226:DnaJ domain	C3H
Solyc02g071920_3	141.85	112.891	142.347	120.457	104.785	132.333	98.4621	74.7791	85.4418	125.777	86.2277	0.543922	0.00139132	0.0320289	Solyc02g071920_3	2	protein_coding	NA && sp|Q40746|NIP11_ORYSJ Aquaporin NIP1-1 OS=Oryza sativa subsp. japonica OX=39947 GN=NIP1-1 PE=2 SV=1 && PF00230:Major intrinsic protein	BES1
Solyc02g036350_3	10092.6	8451.29	9106.24	7126.59	8358.48	9264.37	5480.09	7032.04	7310.14	8733.25	6607.42	0.402437	0.00139431	0.0320648	Solyc02g036350_3	2	protein_coding	NA && sp|P31237|ACCO_ACTDE 1-aminocyclopropane-1-carboxylate oxidase OS=Actinidia deliciosa OX=3627 GN=ACO PE=2 SV=1 && PF14226:non-haem dioxygenase in morphine synthesis N-terminal|PF03171:2OG-Fe(II) oxygenase superfamily	STAT
Solyc01g066640_2	63.5151	62.1418	101.818	85.9075	85.1378	78.5729	42.4738	60.758	34.6093	79.5155	45.9471	0.786678	0.00139892	0.0321363	Solyc01g066640_2	1	protein_coding	NA && - && -	-
Solyc05g013990_3	2499.32	2444.24	2548.4	3025.44	2827.32	2946.48	2370.81	2126.53	2131.72	2715.2	2209.69	0.297301	0.00141046	0.0323167	Solyc05g013990_3	5	protein_coding	NA && sp|O04450|TCPE_ARATH T-complex protein 1 subunit epsilon OS=Arabidopsis thaliana OX=3702 GN=CCT5 PE=1 SV=1 && PF00118:TCP-1/cpn60 chaperonin family	bZIP
Solyc02g079240_1	24.3475	8.28557	23.7245	25.212	26.1963	35.151	10.6185	8.41265	5.40771	23.8195	8.14627	1.53977	0.00141554	0.0323548	Solyc02g079240_1	2	protein_coding	NA && - && -	-
Solyc06g005160_3	7278.83	7441.48	6624.07	7511.31	8369.7	7901.75	6891.38	5262.58	5811.13	7521.19	5988.36	0.328822	0.00141813	0.0323812	Solyc06g005160_3	6	protein_coding	NA && sp|Q05431|APX1_ARATH L-ascorbate peroxidase 1, cytosolic OS=Arabidopsis thaliana OX=3702 GN=APX1 PE=1 SV=2 && PF00141:Peroxidase	M-type_MADS
Solyc06g083870_3	665.85	610.025	628.699	698.466	686.716	725.766	484.588	567.386	579.706	669.254	543.894	0.300062	0.00142806	0.0325747	Solyc06g083870_3	6	protein_coding	NA && sp|Q6Q1P4|SMC1_ARATH Structural maintenance of chromosomes protein 1 OS=Arabidopsis thaliana OX=3702 GN=SMC1 PE=2 SV=2 && PF06470:SMC proteins Flexible Hinge Domain|PF02463:RecF/RecN/SMC N terminal domain	-
Solyc04g064763_1	374.739	328.316	339.062	8.404	4.6779	2.06771	6.7572	6.54317	7.57079	176.211	6.95705	4.66294	0.00144549	0.0328725	Solyc04g064763_1	4	protein_coding	NA && sp|Q6YYC0|C3H55_ORYSJ Zinc finger CCCH domain-containing protein 55 OS=Oryza sativa subsp. japonica OX=39947 GN=Os08g0135800 PE=2 SV=1 && PF18044:CCCH-type zinc finger	C3H
Solyc01g108430_3	411.79	402.886	401.339	437.942	414.462	429.05	310.831	347.723	367.724	416.245	342.093	0.284756	0.00145117	0.0329683	Solyc01g108430_3	1	protein_coding	NA && sp|Q7XA66|ZOP1_ARATH Zinc finger protein ZOP1 OS=Arabidopsis thaliana OX=3702 GN=ZOP1 PE=1 SV=1 && PF06220:U1 zinc finger|PF17780:OCRE domain	-
Solyc11g020820_2	207.483	198.854	227.36	211.968	211.441	236.753	158.312	141.146	189.27	215.643	162.909	0.408666	0.0014617	0.0331742	Solyc11g020820_2	11	protein_coding	NA && sp|O42832|SPB1_SCHPO AdoMet-dependent rRNA methyltransferase spb1 OS=Schizosaccharomyces pombe (strain 972 / ATCC 24843) OX=284812 GN=spb1 PE=1 SV=2 && PF01728:FtsJ-like methyltransferase|PF11861:Domain of unknown function (DUF3381)|PF07780:Spb1 C-terminal domain	GRAS
Solyc00g164680_2	154.553	148.105	129.496	155.007	102.914	205.737	69.5026	64.497	121.133	149.302	85.0441	0.815974	0.0014692	0.0333107	Solyc00g164680_2	SL3.00SC0001533	protein_coding	NA && sp|H9BZ66|ABCG1_PETHY ABC transporter G family member 1 OS=Petunia hybrida OX=4102 GN=ABCG1 PE=2 SV=1 && PF01061:ABC-2 type transporter	Nin-like
Solyc11g071690_2	625.624	543.741	591.135	617.227	522.99	698.886	434.391	501.955	472.634	599.934	469.66	0.352673	0.00147829	0.0334691	Solyc11g071690_2	11	protein_coding	NA && - && PF00098:Zinc knuckle	-
Solyc02g082110_3	1052.23	1047.09	963.807	945.917	1028.2	983.196	822.448	898.284	860.907	1003.41	860.546	0.22109	0.00147916	0.0334691	Solyc02g082110_3	2	protein_coding	NA && sp|Q8GX84|C3H1_ARATH Zinc finger CCCH domain-containing protein 1 OS=Arabidopsis thaliana OX=3702 GN=At1g01350 PE=2 SV=2 && -	C3H
Solyc08g081260_1	528.234	496.099	504.145	450.081	476.211	561.383	264.496	393.525	429.372	502.692	362.464	0.4726	0.00148236	0.0335078	Solyc08g081260_1	8	protein_coding	NA && - && PF13676:TIR domain	HD-ZIP
Solyc12g014540_2	1072.35	938.341	1117.03	1092.52	1110.53	1185.83	943.112	875.85	883.62	1086.1	900.861	0.26983	0.00149702	0.0337715	Solyc12g014540_2	12	protein_coding	NA && sp|Q5PNS0|Y3228_ARATH PHD finger protein At3g20280 OS=Arabidopsis thaliana OX=3702 GN=At3g20280 PE=2 SV=1 && PF01426:BAH domain|PF00628:PHD-finger	-
Solyc03g113250_3	209.6	267.21	177.934	150.338	209.57	249.159	112.942	125.255	164.394	210.635	134.197	0.651736	0.0015031	0.0338746	Solyc03g113250_3	3	protein_coding	NA && sp|Q8H157|PTR19_ARATH Protein NRT1/ PTR FAMILY 4.6 OS=Arabidopsis thaliana OX=3702 GN=NPF4.6 PE=1 SV=1 && PF00854:POT family	WRKY
Solyc07g056160_3	226.537	196.782	253.061	253.988	228.282	239.854	146.728	165.449	203.33	233.084	171.835	0.443721	0.00150871	0.0339672	Solyc07g056160_3	7	protein_coding	NA && sp|Q6F4F5|C724B_ORYSJ Cytochrome P450 724B1 OS=Oryza sativa subsp. japonica OX=39947 GN=CYP724B1 PE=1 SV=1 && PF00067:Cytochrome P450	NAC
Solyc07g052790_2	363.095	347.994	359.821	380.048	487.438	500.386	266.427	319.681	284.446	406.463	290.184	0.486055	0.00151763	0.0340465	Solyc07g052790_2	7	protein_coding	NA && sp|A0A290U7C4|ROQ1_NICBE Disease resistance protein Roq1 OS=Nicotiana benthamiana OX=4100 GN=ROQ1 PE=1 SV=1 && -	MYB
Solyc04g012180_3	448.84	437.064	463.616	511.71	554.799	533.469	391.918	403.807	373.132	491.583	389.619	0.335473	0.00157023	0.0348802	Solyc04g012180_3	4	protein_coding	NA && sp|Q40522|RB11D_TOBAC Ras-related protein Rab11D OS=Nicotiana tabacum OX=4097 GN=RAB11D PE=2 SV=1 && PF00069:Protein kinase domain|PF00071:Ras family	MIKC_MADS
Solyc02g031950_3	6.35151	6.21418	8.89668	8.404	22.4539	6.20313	2.89594	0	0	9.75391	0.965314	3.31544	0.00157251	0.0348802	Solyc02g031950_3	2	protein_coding	NA && sp|P16273|PRPX_HORVU Pathogen-related protein OS=Hordeum vulgare OX=4513 PE=2 SV=2 && -	MYB
Solyc01g081050_3	3346.19	2926.88	2786.64	2585.63	3273.6	3432.4	2344.75	2468.64	2507.01	3058.55	2440.14	0.325828	0.00157485	0.0348979	Solyc01g081050_3	1	protein_coding	NA && sp|F4K1G2|AEE19_ARATH Putative acyl-activating enzyme 19 OS=Arabidopsis thaliana OX=3702 GN=At5g35930 PE=2 SV=1 && PF13193:AMP-binding enzyme C-terminal domain|PF00501:AMP-binding enzyme|PF00722:Glycosyl hydrolases family 16|PF06955:Xyloglucan endo-transglycosylase (XET) C-terminus|PF13360:PQQ-like domain	GRAS
Solyc01g088100_3	3278.44	3107.09	3528.03	3830.36	3897.63	3931.75	2901.73	3080.9	2787.13	3595.55	2923.26	0.298629	0.00160389	0.0354471	Solyc01g088100_3	1	protein_coding	NA && sp|Q0D3J9|C3H53_ORYSJ Zinc finger CCCH domain-containing protein 53 OS=Oryza sativa subsp. japonica OX=39947 GN=Os07g0682400 PE=2 SV=1 && PF00076:RNA recognition motif. (a.k.a. RRM, RBD, or RNP domain)	C3H
Solyc02g077350_1	10.5859	4.14279	6.91964	5.60267	10.2914	14.474	0.965314	1.86948	0	8.66938	0.94493	3.14045	0.00160436	0.0354471	Solyc02g077350_1	2	protein_coding	NA && - && -	-
Solyc01g007810_1	330.279	295.174	336.097	227.842	235.766	286.378	131.283	229.011	196.841	285.256	185.711	0.618389	0.00162342	0.0357629	Solyc01g007810_1	1	protein_coding	NA && sp|Q9SJ45|OPF15_ARATH Transcription repressor OFP15 OS=Arabidopsis thaliana OX=3702 GN=OFP15 PE=1 SV=1 && PF04844:Transcriptional repressor, ovate	E2F/DP
Solyc04g080020_3	287.935	337.637	253.061	299.743	318.097	326.698	229.745	248.64	223.879	303.862	234.088	0.375149	0.00162667	0.0357995	Solyc04g080020_3	4	protein_coding	NA && sp|Q8L7R3|LPCT1_ARATH Lysophospholipid acyltransferase LPEAT1 OS=Arabidopsis thaliana OX=3702 GN=LPEAT1 PE=1 SV=1 && PF01553:Acyltransferase	MIKC_MADS
Solyc05g007770_3	575.87	516.813	535.778	593.883	782.145	798.136	418.946	503.824	388.274	633.771	437.015	0.535759	0.00163323	0.0359088	NAP1	5	protein_coding	NA && sp|K4BWV2|NAP1_SOLLC NAC domain-containing protein 1 OS=Solanum lycopersicum OX=4081 GN=NAP1 PE=2 SV=1 && PF02365:No apical meristem (NAM) protein	NAC
Solyc06g005500_3	1243.84	1104.05	1166.45	1145.75	1451.09	1626.25	917.049	887.067	1057.75	1289.57	953.955	0.435281	0.00165386	0.0362742	Solyc06g005500_3	6	protein_coding	NA && sp|Q06548|PBL9_ARATH Probable serine/threonine-protein kinase PBL9 OS=Arabidopsis thaliana OX=3702 GN=PBL9 PE=1 SV=1 && PF07714:Protein tyrosine kinase	bHLH
Solyc04g074410_2	89.9797	97.3555	113.68	193.292	99.1716	88.9115	71.4333	51.4106	62.7294	113.732	61.8578	0.881178	0.00165571	0.0362742	Solyc04g074410_2	4	protein_coding	NA && sp|O82161|PHI1_TOBAC Protein PHOSPHATE-INDUCED 1 OS=Nicotiana tabacum OX=4097 GN=PHI-1 PE=2 SV=1 && PF04674:Phosphate-induced protein 1 conserved region	MYB
Solyc10g079120_2	889.212	922.806	864.955	1006.61	1136.73	1086.58	751.015	811.353	776.547	984.483	779.638	0.336792	0.0016563	0.0362742	Solyc10g079120_2	10	protein_coding	NA && sp|Q10EL1|C3H24_ORYSJ Zinc finger CCCH domain-containing protein 24 OS=Oryza sativa subsp. japonica OX=39947 GN=Os03g0698800 PE=2 SV=1 && PF12796:Ankyrin repeats (3 copies)	C3H
Solyc06g050250_1	835.224	698.06	797.735	700.333	839.216	882.912	569.535	656.186	659.741	792.247	628.488	0.334182	0.00165961	0.0362762	Solyc06g050250_1	6	protein_coding	NA && sp|Q9SRK7|AZG1_ARATH Adenine/guanine permease AZG1 OS=Arabidopsis thaliana OX=3702 GN=AZG1 PE=2 SV=1 && PF00860:Permease family	-
Solyc06g071170_3	1637.63	1522.47	1600.41	1635.04	1708.37	1753.42	1419.98	1475.95	1375.72	1642.89	1423.88	0.206088	0.00166164	0.0362854	Solyc06g071170_3	6	protein_coding	NA && - && -	MYB
Solyc06g064895_1	41.2848	45.5707	31.6326	56.0267	70.1686	57.8958	30.8901	25.2379	21.6308	50.4299	25.9196	0.959088	0.00167017	0.0363713	Solyc06g064895_1	6	protein_coding	NA && sp|C7A2A0|BALDH_ANTMA Benzaldehyde dehydrogenase, mitochondrial OS=Antirrhinum majus OX=4151 GN=BALDH PE=1 SV=1 && -	-
Solyc10g083320_2	83.6282	85.9628	86.9897	66.2982	88.8802	103.385	38.6126	59.8233	62.7294	85.8574	53.7218	0.678107	0.00167042	0.0363713	Solyc10g083320_2	10	protein_coding	NA && sp|O65695|SAU50_ARATH Auxin-responsive protein SAUR50 OS=Arabidopsis thaliana OX=3702 GN=SAUR50 PE=1 SV=1 && PF02519:Auxin responsive protein	bHLH
Solyc04g082480_3	210.658	206.104	225.382	226.908	267.576	222.279	194.993	159.84	151.416	226.485	168.75	0.424207	0.00167735	0.0364727	Solyc04g082480_3	4	protein_coding	NA && sp|Q9LE38|NLP4_ARATH Protein NLP4 OS=Arabidopsis thaliana OX=3702 GN=NLP4 PE=2 SV=1 && PF02042:RWP-RK domain|PF00564:PB1 domain	Nin-like
novel.748	11.6444	16.5711	18.7819	15.8742	14.0337	17.5755	3.86126	6.54317	6.48925	15.7468	5.63123	1.48802	0.00167832	0.0364727	-	9	-	- && - && -	-
Solyc01g100720_3	2131.99	2039.29	2221.2	2096.33	2118.15	2222.79	1969.24	1868.54	1848.36	2138.29	1895.38	0.173727	0.001686	0.0366042	Solyc01g100720_3	1	protein_coding	NA && sp|O80480|IMPA4_ARATH Importin subunit alpha-4 OS=Arabidopsis thaliana OX=3702 GN=IMPA4 PE=1 SV=1 && PF01749:Importin beta binding domain|PF16186:Atypical Arm repeat|PF00514:Armadillo/beta-catenin-like repeat	GATA
Solyc01g005715_1	146.085	114.962	134.439	103.649	131.917	110.622	91.7049	89.7349	73.5449	123.612	84.9949	0.536332	0.00168813	0.0366151	Solyc01g005715_1	1	protein_coding	NA && sp|O49879|CF0_SOLLC Receptor-like protein Cf-9 homolog OS=Solanum lycopersicum OX=4081 GN=HCR9-0 PE=2 SV=2 && PF13855:Leucine rich repeat	MYB
Solyc09g007750_3	346.157	367.672	400.35	361.372	373.297	329.8	311.797	233.685	298.506	363.108	281.329	0.370096	0.00170891	0.0369945	Solyc09g007750_3	9	protein_coding	NA && sp|Q9S7D9|ACCR1_ARATH Serine/threonine-protein kinase-like protein CCR1 OS=Arabidopsis thaliana OX=3702 GN=CCR1 PE=1 SV=1 && PF00069:Protein kinase domain	GRAS
Solyc03g113700_3	742.068	772.63	752.263	699.399	726.946	773.323	601.391	648.709	659.741	744.438	636.613	0.225734	0.00171264	0.0370381	Solyc03g113700_3	3	protein_coding	NA && sp|P34909|NOT4_YEAST General negative regulator of transcription subunit 4 OS=Saccharomyces cerevisiae (strain ATCC 204508 / S288c) OX=559292 GN=MOT2 PE=1 SV=1 && PF14570:RING/Ubox like zinc-binding domain	-
Solyc01g096290_3	1316.88	1238.69	1118.02	1339.97	1395.89	1592.14	1029.03	1003.91	1111.83	1333.6	1048.25	0.347629	0.00171762	0.0370407	Solyc01g096290_3	1	protein_coding	NA && sp|P51423|RL40_BRARP Ubiquitin-60S ribosomal protein L40 OS=Brassica rapa subsp. pekinensis OX=51351 PE=2 SV=2 && PF01020:Ribosomal L40e family|PF00240:Ubiquitin family	FAR1
Solyc12g045020_2	49.7535	50.7491	67.2193	64.4307	70.1686	97.1823	49.231	16.8253	30.2832	66.5839	32.1132	1.05345	0.00173443	0.0373317	Solyc12g045020_2	12	protein_coding	NA && sp|A0A068Q5V6|C7150_PRUMU Cytochrome P450 71AU50 OS=Prunus mume OX=102107 GN=CYP71AU50 PE=2 SV=1 && PF00067:Cytochrome P450	bHLH
Solyc06g084290_3	226.537	221.639	223.405	240.915	250.736	283.276	194.028	166.383	191.433	241.085	183.948	0.391687	0.00174753	0.0375778	Solyc06g084290_3	6	protein_coding	NA && sp|Q9LDG2|TBL10_ARATH Protein trichome birefringence-like 10 OS=Arabidopsis thaliana OX=3702 GN=TBL10 PE=2 SV=1 && PF13839:GDSL/SGNH-like Acyl-Esterase family found in Pmr5 and Cas1p|PF14416:PMR5 N terminal Domain	BES1
Solyc04g074780_3	1.05859	4.14279	0.98852	9.33778	1.87116	17.5755	0	0	0	5.82906	0	4.99689	0.00175539	0.037618	Solyc04g074780_3	4	protein_coding	NA && - && -	-
Solyc01g005370_3	63.5151	65.2489	44.4834	55.0929	57.0704	34.1172	36.6819	14.0211	28.1201	53.2546	26.2744	1.02297	0.00175642	0.037618	Solyc01g005370_3	1	protein_coding	NA && sp|Q9FYK2|CML25_ARATH Probable calcium-binding protein CML25 OS=Arabidopsis thaliana OX=3702 GN=CML25 PE=2 SV=1 && PF13499:EF-hand domain pair	HSF
Solyc02g085160_1	167.256	158.462	178.922	224.107	192.73	207.805	140.936	122.451	144.927	188.214	136.104	0.470709	0.00177926	0.037934	Solyc02g085160_1	2	protein_coding	NA && sp|Q9ZPW7|ZHD6_ARATH Zinc-finger homeodomain protein 6 OS=Arabidopsis thaliana OX=3702 GN=ZHD6 PE=1 SV=1 && PF04770:ZF-HD protein dimerisation region	ZF-HD
Solyc05g018390_3	518.707	472.278	467.57	464.087	508.02	546.909	404.467	401.003	422.883	496.262	409.451	0.277562	0.00178777	0.0380433	Solyc05g018390_3	5	protein_coding	NA && sp|Q9LHF5|VIL1_ARATH VIN3-like protein 1 OS=Arabidopsis thaliana OX=3702 GN=VIL1 PE=1 SV=1 && PF07227:PHD - plant homeodomain finger protein	bHLH
Solyc01g095620_3	2411.46	2425.6	2626.5	2982.49	2931.17	3215.29	2192.23	2165.79	2242.04	2765.42	2200.02	0.330157	0.00179827	0.0382306	Solyc01g095620_3	1	protein_coding	NA && sp|Q9AR73|HQGT_RAUSE Hydroquinone glucosyltransferase OS=Rauvolfia serpentina OX=4060 GN=AS PE=1 SV=1 && PF00201:UDP-glucoronosyl and UDP-glucosyl transferase	GRAS
Solyc07g066170_3	526.117	535.455	473.501	475.293	438.787	523.13	402.536	412.22	396.926	495.381	403.894	0.29307	0.00180293	0.0382936	Solyc07g066170_3	7	protein_coding	NA && sp|Q9FH18|WIP2_ARATH WPP domain-interacting protein 2 OS=Arabidopsis thaliana OX=3702 GN=WIP2 PE=1 SV=1 && -	-
Solyc09g091740_3	1055.41	947.663	1064.64	1280.21	1083.4	1184.8	936.355	818.831	883.62	1102.69	879.602	0.326533	0.00183783	0.0388881	Solyc09g091740_3	9	protein_coding	NA && sp|Q9FKC0|R13A4_ARATH 60S ribosomal protein L13a-4 OS=Arabidopsis thaliana OX=3702 GN=RPL13AD PE=2 SV=1 && PF00572:Ribosomal protein L13	bHLH
Solyc03g115440_2	604.452	602.776	644.515	637.77	670.811	666.836	551.194	553.365	521.303	637.86	541.954	0.234763	0.00184376	0.0389769	Solyc03g115440_2	3	protein_coding	NA && sp|Q9LDD4|ARID2_ARATH AT-rich interactive domain-containing protein 2 OS=Arabidopsis thaliana OX=3702 GN=ARID2 PE=1 SV=1 && -	MYB_related
Solyc01g010540_3	735.717	728.095	747.321	813.32	744.722	752.646	633.246	640.296	671.638	753.637	648.393	0.218187	0.00184894	0.0390497	Solyc01g010540_3	1	protein_coding	NA && sp|Q9FLF0|RS92_ARATH 40S ribosomal protein S9-2 OS=Arabidopsis thaliana OX=3702 GN=RPS9C PE=1 SV=1 && PF00163:Ribosomal protein S4/S9 N-terminal domain|PF01479:S4 domain	C3H
Solyc06g065260_3	1103.05	1084.37	1021.14	1221.38	1171.35	1212.71	1008.75	939.412	893.354	1135.67	947.173	0.261592	0.00185194	0.0390766	Solyc06g065260_3	6	protein_coding	NA && sp|Q9C7T7|CEPR2_ARATH Receptor protein-tyrosine kinase CEPR2 OS=Arabidopsis thaliana OX=3702 GN=CEPR2 PE=1 SV=1 && PF13855:Leucine rich repeat|PF08263:Leucine rich repeat N-terminal domain|PF00069:Protein kinase domain	CO-like
Solyc04g081000_3	19.0545	15.5355	25.7015	24.2782	27.1318	40.3203	14.4797	3.73895	9.73388	25.337	9.31752	1.44923	0.00186564	0.0393024	Solyc04g081000_3	4	protein_coding	NA && sp|Q07472|MADS1_PETHY Floral homeotic protein PMADS 1 OS=Petunia hybrida OX=4102 GN=PMADS1 PE=2 SV=1 && PF00319:SRF-type transcription factor (DNA-binding and dimerisation domain)|PF01486:K-box region	MIKC_MADS
Solyc02g082540_3	2255.85	2054.82	2245.92	2581.9	2379.18	2475.05	1947.04	2050.82	1784.54	2332.12	1927.47	0.274753	0.00186928	0.0393318	Solyc02g082540_3	2	protein_coding	NA && - && -	C3H
Solyc03g112920_1	23.2889	40.3922	35.5867	55.0929	60.8127	27.9141	18.341	15.8906	20.5493	40.5146	18.2603	1.15783	0.00188287	0.0395437	Solyc03g112920_1	3	protein_coding	NA && - && -	-
Solyc01g096820_3	19.0545	15.5355	14.8278	39.2187	35.5521	65.1328	12.5491	10.2821	5.40771	31.5536	9.41297	1.73779	0.00191022	0.0399861	Solyc01g096820_3	1	protein_coding	NA && sp|A0AAR7|CCAMK_LOTJA Calcium and calcium/calmodulin-dependent serine/threonine-protein kinase OS=Lotus japonicus OX=34305 GN=CCAMK PE=1 SV=1 && -	EIL
Solyc10g055410_2	555.757	585.169	474.489	530.386	637.13	607.906	408.328	386.047	502.917	565.14	432.431	0.387745	0.00191103	0.0399861	Solyc10g055410_2	10	protein_coding	NA && sp|F1B281|EBIII_PETHY MYB-like transcription factor 4 OS=Petunia hybrida OX=4102 GN=MYB4 PE=2 SV=1 && PF00249:Myb-like DNA-binding domain	MYB
Solyc04g007070_3	1206.79	1142.37	1233.67	1847.01	1649.43	1559.05	1136.17	1003.91	864.152	1439.72	1001.41	0.523723	0.00191494	0.0400306	Solyc04g007070_3	4	protein_coding	NA && sp|Q71BH1|TM2S_SOLLC ToMV susceptible protein tm-2 OS=Solanum lycopersicum OX=4081 GN=tm-2 PE=1 SV=1 && PF18052:Rx N-terminal domain|PF00931:NB-ARC domain	C3H
Solyc06g075665_1	21.1717	18.6425	21.7474	10.2716	14.9693	10.3385	3.86126	7.47791	4.32617	16.1902	5.22178	1.61953	0.00193766	0.0403984	Solyc06g075665_1	6	protein_coding	NA && - && -	bZIP
Solyc06g071110_3	147.143	155.355	160.14	151.272	139.402	159.214	113.907	106.56	124.377	152.088	114.948	0.406142	0.00193792	0.0403984	Solyc06g071110_3	6	protein_coding	NA && sp|Q9D832|DNJB4_MOUSE DnaJ homolog subfamily B member 4 OS=Mus musculus OX=10090 GN=Dnajb4 PE=1 SV=1 && PF00226:DnaJ domain|PF01556:DnaJ C terminal domain	G2-like
Solyc01g073910_3	440.371	385.279	463.616	404.326	446.272	536.57	339.791	373.895	310.403	446.072	341.363	0.384454	0.00194551	0.0404817	Solyc01g073910_3	1	protein_coding	NA && sp|P46665|HAT14_ARATH Homeobox-leucine zipper protein HAT14 OS=Arabidopsis thaliana OX=3702 GN=HAT14 PE=2 SV=3 && PF00046:Homeodomain|PF02183:Homeobox associated leucine zipper	HD-ZIP
Solyc02g092140_1	259.353	307.602	281.728	388.452	384.524	369.086	209.473	257.988	236.858	331.791	234.773	0.499784	0.00195161	0.0405711	Solyc02g092140_1	2	protein_coding	NA && sp|Q9SY57|P2A10_ARATH Protein PHLOEM PROTEIN 2-LIKE A10 OS=Arabidopsis thaliana OX=3702 GN=PP2A10 PE=2 SV=1 && -	HB-other
Solyc02g070490_3	51.8707	61.1061	46.4604	69.0995	67.3618	55.8281	33.786	43.9327	24.8755	58.6211	34.1981	0.770841	0.00197258	0.0409692	Solyc02g070490_3	2	protein_coding	NA && sp|Q0J0A4|LPAAT_ORYSJ Probable 1-acylglycerol-3-phosphate O-acyltransferase OS=Oryza sativa subsp. japonica OX=39947 GN=Os09g0520200 PE=3 SV=3 && PF12697:Alpha/beta hydrolase family	M-type_MADS
Solyc05g054310_3	264.646	228.889	285.682	278.266	316.226	310.156	220.092	208.447	215.227	280.644	214.588	0.388192	0.00198482	0.0409722	Solyc05g054310_3	5	protein_coding	NA && sp|P41091|IF2G_HUMAN Eukaryotic translation initiation factor 2 subunit 3 OS=Homo sapiens OX=9606 GN=EIF2S3 PE=1 SV=3 && PF09173:Initiation factor eIF2 gamma, C terminal|PF03144:Elongation factor Tu domain 2|PF00009:Elongation factor Tu GTP binding domain	-
Solyc06g082650_3	1664.1	1681.97	1698.28	1751.77	1809.41	1888.85	1585.05	1385.28	1526.06	1749.06	1498.79	0.22316	0.00198546	0.0409722	Solyc06g082650_3	6	protein_coding	NA && sp|P93847|RL10_SOLME 60S ribosomal protein L10 OS=Solanum melongena OX=4111 GN=RPL10 PE=2 SV=1 && PF00252:Ribosomal protein L16p/L10e	B3
Solyc08g078670_2	746.303	574.812	740.401	646.174	717.59	1094.85	409.293	530.931	559.157	753.355	499.794	0.592144	0.00199064	0.0410415	Solyc08g078670_2	8	protein_coding	NA && sp|Q940R4|ASP63_ARATH Probable aspartyl protease At4g16563 OS=Arabidopsis thaliana OX=3702 GN=At4g16563 PE=2 SV=1 && PF14543:Xylanase inhibitor N-terminal|PF14541:Xylanase inhibitor C-terminal	MIKC_MADS
Solyc03g033560_3	1528.6	1244.91	1387.88	1443.62	1459.51	1502.19	1133.28	1152.53	1283.79	1427.78	1189.87	0.26357	0.00199502	0.0410941	Solyc03g033560_3	3	protein_coding	NA && - && PF00641:Zn-finger in Ran binding protein and others	LBD
Solyc11g042740_2	10.5859	13.4641	13.8393	1.86756	0	1.03385	0	0	0	6.79843	0	5.21631	0.00199997	0.0411584	Solyc11g042740_2	11	protein_coding	NA && - && -	-
Solyc01g110780_1	6.35151	16.5711	11.8622	8.404	6.54906	7.23698	0.965314	0.934739	3.24463	9.49582	1.71489	2.50896	0.00200341	0.0411915	Solyc01g110780_1	1	protein_coding	NA && sp|P33081|AX15A_SOYBN Auxin-induced protein 15A OS=Glycine max OX=3847 PE=2 SV=1 && -	ZF-HD
Solyc07g065710_3	2393.46	2278.53	2366.52	2801.33	2679.5	2922.71	2226.98	2084.47	1861.33	2573.68	2057.59	0.322718	0.00201028	0.0412951	Solyc07g065710_3	7	protein_coding	NA && sp|Q9SUA3|D6KL1_ARATH Serine/threonine-protein kinase D6PKL1 OS=Arabidopsis thaliana OX=3702 GN=D6PKL1 PE=1 SV=1 && PF00069:Protein kinase domain	B3
Solyc10g006310_3	164.081	189.533	195.727	180.219	163.727	176.789	140.936	138.341	129.785	178.346	136.354	0.385896	0.00202986	0.0415456	Solyc10g006310_3	10	protein_coding	NA && sp|Q9C6T7|FAX5_ARATH Protein FATTY ACID EXPORT 5 OS=Arabidopsis thaliana OX=3702 GN=FAX5 PE=3 SV=1 && PF03647:Transmembrane proteins 14C	-
Solyc08g067650_1	28.5818	22.7853	38.5523	36.4173	35.5521	48.5912	22.2022	6.54317	17.3047	35.08	15.35	1.19976	0.00204805	0.04188	Solyc08g067650_1	8	protein_coding	NA && - && PF13456:Reverse transcriptase-like	-
Solyc02g014090_3	420.258	402.886	457.685	450.081	377.039	436.287	373.577	336.506	307.158	424.039	339.08	0.321117	0.00205165	0.0419154	Solyc02g014090_3	2	protein_coding	NA && - && -	-
Solyc09g063150_3	49.7535	26.9281	29.6556	32.6822	46.779	46.5234	22.2022	20.5642	4.32617	38.7203	15.6975	1.28656	0.00205547	0.0419555	Solyc09g063150_3	9	protein_coding	NA && sp|Q03663|GSTX2_TOBAC Probable glutathione S-transferase OS=Nicotiana tabacum OX=4097 PE=2 SV=1 && PF02798:Glutathione S-transferase, N-terminal domain|PF00043:Glutathione S-transferase, C-terminal domain	-
Solyc12g094490_2	1045.88	929.02	945.025	1043.03	991.716	991.466	844.65	859.959	867.397	991.023	857.335	0.209329	0.00207482	0.0422738	Solyc12g094490_2	12	protein_coding	NA && sp|Q0WPF2|PCFS4_ARATH Polyadenylation and cleavage factor homolog 4 OS=Arabidopsis thaliana OX=3702 GN=PCFS4 PE=1 SV=1 && PF04818:RNA polymerase II-binding domain.	C2H2
Solyc05g009740_1	365.212	341.78	340.051	415.531	369.554	392.865	296.352	306.594	295.261	370.832	299.402	0.308904	0.0020857	0.0424569	Solyc05g009740_1	5	protein_coding	NA && sp|Q6L3Z4|R1B12_SOLDE Putative late blight resistance protein homolog R1B-12 OS=Solanum demissum OX=50514 GN=R1B-12 PE=3 SV=2 && PF00931:NB-ARC domain	C3H
Solyc06g084005_1	353.567	338.673	334.12	394.054	418.205	516.927	270.288	300.986	279.038	392.591	283.437	0.469799	0.00208953	0.0424965	Solyc06g084005_1	6	protein_coding	NA && sp|Q9SR13|FLK_ARATH Flowering locus K homology domain OS=Arabidopsis thaliana OX=3702 GN=FLK PE=1 SV=1 && PF00013:KH domain	-
Solyc05g009100_3	106.917	107.712	130.485	118.59	104.785	118.893	68.5373	88.8002	86.5234	114.564	81.2869	0.496314	0.00209709	0.0425734	Solyc05g009100_3	5	protein_coding	NA && sp|Q9M9C5|Y1680_ARATH Probable leucine-rich repeat receptor-like protein kinase At1g68400 OS=Arabidopsis thaliana OX=3702 GN=At1g68400 PE=1 SV=1 && PF02485:Core-2/I-Branching enzyme	Trihelix
Solyc01g099830_3	1405.8	1360.91	1291.01	1539.8	1469.8	1629.35	1247.19	1136.64	1214.57	1449.44	1199.47	0.273346	0.00210671	0.0426677	Solyc01g099830_3	1	protein_coding	NA && sp|Q9FE58|RL223_ARATH 60S ribosomal protein L22-3 OS=Arabidopsis thaliana OX=3702 GN=RPL22C PE=2 SV=1 && PF01776:Ribosomal L22e protein family	HD-ZIP
Solyc03g116970_2	159.846	157.426	181.888	251.186	291.901	295.682	126.456	143.95	133.03	222.988	134.479	0.730242	0.00210708	0.0426677	Solyc03g116970_2	3	protein_coding	NA && - && PF05278:Arabidopsis phospholipase-like protein (PEARLI 4)	HB-other
Solyc05g056110_3	747.361	664.917	755.229	789.042	788.695	827.083	643.865	654.317	600.256	762.055	632.812	0.267723	0.00210742	0.0426677	Solyc05g056110_3	5	protein_coding	NA && sp|Q8GW31|DCP2_ARATH mRNA-decapping enzyme subunit 2 OS=Arabidopsis thaliana OX=3702 GN=DCP2 PE=1 SV=1 && PF05026:Dcp2, box A domain|PF00293:NUDIX domain	CPP
Solyc11g062400_2	40.2262	32.1066	48.4375	70.0333	55.1993	86.8438	36.6819	20.5642	18.3862	55.4744	25.2108	1.13535	0.00211744	0.0428321	Solyc11g062400_2	11	protein_coding	NA && sp|O49840|PBL3_ARATH Probable serine/threonine-protein kinase PBL3 OS=Arabidopsis thaliana OX=3702 GN=PBL3 PE=1 SV=1 && PF00069:Protein kinase domain	WRKY
Solyc01g087790_2	1046.94	1000.48	1062.66	929.109	1063.76	1085.55	743.292	912.305	894.435	1031.42	850.011	0.279164	0.00212344	0.0428764	Solyc01g087790_2	1	protein_coding	NA && sp|O82777|SBT3_SOLLC Subtilisin-like protease SBT3 OS=Solanum lycopersicum OX=4081 GN=sbt3 PE=1 SV=1 && PF17766:Fibronectin type-III domain|PF05922:Peptidase inhibitor I9|PF00082:Subtilase family	DBB
Solyc08g076370_3	317.576	305.531	360.81	358.571	326.518	379.425	293.456	254.249	262.815	341.405	270.173	0.33774	0.0021296	0.0429486	Solyc08g076370_3	8	protein_coding	NA && sp|A2ZAI7|ROC3_ORYSI Homeobox-leucine zipper protein ROC3 OS=Oryza sativa subsp. indica OX=39946 GN=ROC3 PE=3 SV=2 && PF00046:Homeodomain|PF01852:START domain	HD-ZIP
Solyc01g017750_1	0	4.14279	0.98852	8.404	8.42023	11.3724	0	0	0	5.55465	0	4.93119	0.00213136	0.0429486	Solyc01g017750_1	1	protein_coding	NA && - && -	-
Solyc08g082120_2	5466.53	6993.03	4599.58	10030.6	9710.39	9613.81	4784.1	4630.69	4791.23	7735.66	4735.34	0.708087	0.00215309	0.0432038	Solyc08g082120_2	8	protein_coding	NA && - && -	-
Solyc06g008620_1	524	441.207	423.086	555.598	591.287	865.336	454.663	230.88	315.81	566.752	333.785	0.763828	0.00220545	0.044019	Solyc06g008620_1	6	protein_coding	NA && - && PF07676:WD40-like Beta Propeller Repeat	-
Solyc12g099390_2	843.692	700.131	750.286	612.558	686.716	700.953	579.189	587.951	546.179	715.723	571.106	0.324531	0.00222501	0.0442917	Solyc12g099390_2	12	protein_coding	NA && sp|Q8VXU6|DI194_ARATH Protein DEHYDRATION-INDUCED 19 homolog 4 OS=Arabidopsis thaliana OX=3702 GN=DI19-4 PE=1 SV=1 && PF14571:Stress-induced protein Di19, C-terminal|PF05605:Drought induced 19 protein (Di19), zinc-binding	-
Solyc02g091390_3	43.402	37.2851	46.4604	70.9671	76.7176	66.1667	31.8554	19.6295	35.6909	56.8332	29.0586	0.97638	0.00224825	0.0447148	Solyc02g091390_3	2	protein_coding	NA && - && -	-
Solyc03g118530_3	1896.98	1849.75	1912.79	1931.99	1886.13	2035.66	1561.88	1770.39	1705.59	1918.88	1679.29	0.1924	0.00228502	0.045286	Solyc03g118530_3	3	protein_coding	NA && sp|F4J6F6|IREH1_ARATH Probable serine/threonine protein kinase IREH1 OS=Arabidopsis thaliana OX=3702 GN=IREH1 PE=1 SV=1 && PF00069:Protein kinase domain	MYB
Solyc10g011670_3	1458.73	1389.91	1313.74	1320.36	1383.72	1543.54	1152.59	1185.25	1253.51	1401.67	1197.11	0.227657	0.00230941	0.0455932	Solyc10g011670_3	10	protein_coding	NA && sp|O04619|ADNT1_ARATH Mitochondrial adenine nucleotide transporter ADNT1 OS=Arabidopsis thaliana OX=3702 GN=ADNT1 PE=1 SV=1 && PF00153:Mitochondrial carrier protein	TALE
Solyc09g055765_1	120.679	106.677	99.8405	319.352	360.199	389.763	103.289	42.998	54.0771	232.752	66.7879	1.80114	0.00230993	0.0455932	Solyc09g055765_1	9	protein_coding	NA && - && -	bHLH
Solyc10g078660_2	980.25	806.808	925.254	909.499	854.185	1021.45	740.396	749.66	779.792	916.241	756.616	0.276183	0.00231949	0.0457277	Solyc10g078660_2	10	protein_coding	NA && sp|O22165|RLP24_ARATH Probable ribosome biogenesis protein RLP24 OS=Arabidopsis thaliana OX=3702 GN=At2g44860 PE=1 SV=1 && PF01246:Ribosomal protein L24e	-
Solyc02g089540_3	139.733	108.748	138.393	138.199	157.178	168.518	88.8089	99.0823	110.317	141.795	99.4028	0.515113	0.00232323	0.0457613	Solyc02g089540_3	2	protein_coding	NA && sp|Q96502|COL2_ARATH Zinc finger protein CONSTANS-LIKE 2 OS=Arabidopsis thaliana OX=3702 GN=COL2 PE=1 SV=1 && PF00643:B-box zinc finger|PF06203:CCT motif	CO-like
Solyc06g005170_3	808.759	828.557	769.068	876.817	1132.99	1017.31	667.998	664.599	720.307	905.584	684.301	0.404781	0.00232713	0.045798	Solyc06g005170_3	6	protein_coding	NA && sp|Q39023|MPK3_ARATH Mitogen-activated protein kinase 3 OS=Arabidopsis thaliana OX=3702 GN=MPK3 PE=1 SV=2 && PF00069:Protein kinase domain	C3H
Solyc11g008930_2	70.9252	84.9271	83.0357	98.9804	141.273	149.909	59.8495	57.0191	61.6479	104.842	59.5055	0.818702	0.00233113	0.0458368	Solyc11g008930_2	11	protein_coding	NA && - && PF05212:Protein of unknown function (DUF707)	GATA
Solyc04g009475_1	9.52727	1.0357	2.96556	12.1391	9.35581	27.9141	0.965314	0	1.08154	10.4896	0.682285	3.9755	0.00235306	0.0462275	Solyc04g009475_1	4	protein_coding	NA && - && -	bHLH
Solyc12g042380_2	1593.17	1572.19	1624.14	1379.19	1393.08	1868.17	1328.27	1227.31	1215.65	1571.66	1257.08	0.321783	0.00240688	0.0469392	Solyc12g042380_2	12	protein_coding	NA && - && PF07712:Stress up-regulated Nod 19	-
Solyc08g079313_1	11.6444	10.357	8.89668	1.86756	4.6779	11.3724	0.965314	0.934739	0	8.13599	0.633351	3.62528	0.00241386	0.0469588	Solyc08g079313_1	8	protein_coding	NA && - && -	MYB
Solyc05g055570_2	29.6404	23.821	20.7589	26.1458	26.1963	23.7787	13.5144	14.9558	6.48925	25.0568	11.6532	1.08694	0.00241531	0.0469588	Solyc05g055570_2	5	protein_coding	NA && sp|Q9SIZ8|RKP_ARATH E3 ubiquitin-protein ligase RKP OS=Arabidopsis thaliana OX=3702 GN=RKP PE=2 SV=2 && -	-
Solyc04g040210_3	732.541	653.525	504.145	621.896	650.229	619.279	411.224	307.529	574.299	630.269	431.017	0.549744	0.00242313	0.0470455	Solyc04g040210_3	4	protein_coding	NA && - && -	-
Solyc11g072910_1	828.872	778.844	845.184	857.208	871.026	985.263	751.015	700.119	695.431	861.066	715.522	0.266936	0.00242395	0.0470455	Solyc11g072910_1	11	protein_coding	NA && sp|Q9LX66|HERK_ARATH Receptor-like protein kinase HERK 1 OS=Arabidopsis thaliana OX=3702 GN=HERK1 PE=1 SV=1 && PF12819:Malectin-like domain|PF07714:Protein tyrosine kinase	bHLH
Solyc07g066350_1	88.9212	96.3198	77.1045	159.676	108.527	81.6745	75.2945	49.5411	46.5063	102.037	57.114	0.837182	0.00242871	0.0470857	Solyc07g066350_1	7	protein_coding	NA && - && -	-
Solyc02g084740_3	889.212	764.344	851.115	1134.54	906.578	1128.97	608.148	775.833	700.839	945.793	694.94	0.444714	0.0024302	0.0470857	Solyc02g084740_3	2	protein_coding	NA && sp|Q9M066|C90C1_ARATH 3-epi-6-deoxocathasterone 23-monooxygenase CYP90C1 OS=Arabidopsis thaliana OX=3702 GN=CYP90C1 PE=1 SV=3 && PF00067:Cytochrome P450	HSF
Solyc11g008670_2	279.466	325.209	297.544	364.173	369.554	313.258	279.941	229.011	233.613	324.868	247.522	0.39302	0.00244047	0.0472034	Solyc11g008670_2	11	protein_coding	NA && sp|Q9SXY0|FAS1_ARATH Chromatin assembly factor 1 subunit FAS1 OS=Arabidopsis thaliana OX=3702 GN=FAS1 PE=1 SV=1 && PF12253:Chromatin assembly factor 1 subunit A	HB-other
novel.223	9.52727	10.357	14.8278	1.86756	3.74232	2.06771	0	0.934739	0	7.06494	0.31158	4.30943	0.00247337	0.0476352	-	11	-	- && - && -	-
Solyc01g108230_3	203.248	162.604	210.555	179.285	194.601	199.534	145.762	143.015	151.416	191.638	146.731	0.385957	0.00248919	0.0478171	Solyc01g108230_3	1	protein_coding	NA && sp|Q9LJK3|LOH2_ARATH Ceramide synthase LOH2 OS=Arabidopsis thaliana OX=3702 GN=LOH2 PE=1 SV=1 && PF03798:TLC domain	ERF
Solyc06g062670_3	1372.99	1268.73	1382.94	1242.86	1439.86	1659.34	1005.86	1209.55	1117.23	1394.45	1110.88	0.327798	0.00249698	0.0478891	Solyc06g062670_3	6	protein_coding	NA && sp|Q8H1F5|IDD7_ARATH Protein indeterminate-domain 7 OS=Arabidopsis thaliana OX=3702 GN=IDD7 PE=2 SV=1 && -	C2H2
Solyc07g054630_3	153.495	139.819	153.221	285.736	240.444	283.276	105.219	143.015	108.154	209.332	118.796	0.817144	0.00250558	0.0479372	Solyc07g054630_3	7	protein_coding	NA && sp|Q8L3W1|VRN1_ARATH B3 domain-containing transcription factor VRN1 OS=Arabidopsis thaliana OX=3702 GN=VRN1 PE=1 SV=1 && PF02362:B3 DNA binding domain	B3
Solyc09g008470_3	543.054	606.918	615.848	545.326	642.744	586.195	485.553	521.584	454.248	590.014	487.128	0.275504	0.00250609	0.0479372	Solyc09g008470_3	9	protein_coding	NA && sp|Q6AXT8|SF3A2_RAT Splicing factor 3A subunit 2 OS=Rattus norvegicus OX=10116 GN=Sf3a2 PE=2 SV=1 && PF16835:Pre-mRNA-splicing factor SF3a complex subunit 2 (Prp11)|PF12874:Zinc-finger of C2H2 type	-
Solyc09g010030_2	269.939	257.889	265.912	267.994	280.674	294.648	199.82	210.316	244.428	272.843	218.188	0.325374	0.00251635	0.0480927	Solyc09g010030_2	9	protein_coding	NA && sp|A9BDG4|RL7_PROM4 50S ribosomal protein L7/L12 OS=Prochlorococcus marinus (strain MIT 9211) OX=93059 GN=rplL PE=3 SV=1 && PF00542:Ribosomal protein L7/L12 C-terminal domain	Dof
Solyc09g074780_3	52.9293	60.0704	56.3456	5.60267	3.74232	11.3724	5.79189	0.934739	7.57079	31.6771	4.76581	2.74202	0.00252669	0.0482492	Solyc09g074780_3	9	protein_coding	NA && sp|Q9FFH3|IDD8_ARATH Zinc finger protein NUTCRACKER OS=Arabidopsis thaliana OX=3702 GN=NUC PE=1 SV=1 && -	C2H2
Solyc04g005255_1	2751.26	2589.24	2653.19	2632.32	2739.38	3021.96	2273.32	2460.23	2381.56	2731.22	2371.7	0.203499	0.00256016	0.0487328	Solyc04g005255_1	4	protein_coding	NA && sp|Q9SI52|P4KG7_ARATH Phosphatidylinositol 4-kinase gamma 7 OS=Arabidopsis thaliana OX=3702 GN=PI4KG7 PE=1 SV=2 && PF00454:Phosphatidylinositol 3- and 4-kinase	FAR1
Solyc05g053340_3	9.52727	23.821	23.7245	23.3444	20.5828	13.4401	7.72251	9.34739	1.08154	19.0733	6.05048	1.63291	0.00257644	0.0489915	Solyc05g053340_3	5	protein_coding	NA && sp|Q9XHM5|G2OX2_PEA Gibberellin 2-beta-dioxygenase 2 OS=Pisum sativum OX=3888 GN=GA2OX2 PE=2 SV=1 && PF03171:2OG-Fe(II) oxygenase superfamily|PF14226:non-haem dioxygenase in morphine synthesis N-terminal	STAT
Solyc03g113140_3	154.553	128.426	142.347	167.146	152.5	146.807	111.976	108.43	114.643	148.63	111.683	0.414417	0.00262319	0.0497594	Solyc03g113140_3	3	protein_coding	NA && sp|Q8LGU7|RNZ1_ARATH tRNase Z TRZ1 OS=Arabidopsis thaliana OX=3702 GN=TRZ1 PE=1 SV=3 && PF12706:Beta-lactamase superfamily domain	MYB_related
Solyc11g006760_2	318.634	270.317	304.464	337.094	277.867	277.073	225.884	239.293	242.265	297.575	235.814	0.33649	0.00262345	0.0497594	Solyc11g006760_2	11	protein_coding	NA && sp|Q5M9I6|MMTA2_RAT Multiple myeloma tumor-associated protein 2 homolog OS=Rattus norvegicus OX=10116 GN=Mmtag2 PE=2 SV=2 && PF10159:Multiple myeloma tumor-associated	MYB
Solyc07g007325_1	1469.32	1197.27	1272.22	1135.47	1199.41	1617.98	857.199	983.345	1126.97	1315.28	989.17	0.411245	0.0026321	0.0498815	Solyc07g007325_1	7	protein_coding	NA && - && -	-
Solyc07g054170_3	83.6282	66.2846	77.1045	80.3049	91.6869	68.2344	44.4045	51.4106	59.4848	77.8739	51.7666	0.594856	0.00264287	0.0499239	Solyc07g054170_3	7	protein_coding	NA && sp|Q9M0I2|EXPB3_ARATH Expansin-B3 OS=Arabidopsis thaliana OX=3702 GN=EXPB3 PE=2 SV=2 && PF01357:Pollen allergen|PF03330:Lytic transglycolase	bZIP
Solyc04g079860_1	223.361	234.067	273.82	298.809	231.088	235.719	214.3	174.796	166.557	249.477	185.218	0.429438	0.0026444	0.0499239	Solyc04g079860_1	4	protein_coding	NA && sp|Q9LN68|GATL1_ARATH Probable galacturonosyltransferase-like 1 OS=Arabidopsis thaliana OX=3702 GN=GATL1 PE=2 SV=1 && PF01501:Glycosyl transferase family 8	NAC
Solyc03g077900_1	35.9919	41.4279	50.4145	5.60267	4.6779	1.03385	0.965314	2.80422	4.32617	23.1914	2.69857	3.11251	0.00264734	0.0499239	Solyc03g077900_1	3	protein_coding	NA && - && -	-
novel.785	1.05859	3.10709	0.98852	6.53644	3.74232	10.3385	0	0	0	4.29525	0	4.55845	0.00264986	0.0499239	-	9	-	- && - && -	-

## Sheet: Table S7
Table S7: Detail of up-regulated genes in overexpression CsSDH3 tomato
gene_id	CsSDH3_OE1_1	CsSDH3_OE1_2	CsSDH3_OE1_3	CsSDH3_OE2_1	CsSDH3_OE2_2	CsSDH3_OE2_3	WT_1	WT_2	WT_3	CsSDH3	WT	log2FoldChange	pvalue	padj	gene_name	gene_chr	gene_biotype	gene_description	Family
Solyc07g043550_3	1014.79	719.631	575.115	804.865	607.966	693.252	111.919	94.244	86.7394	735.937	97.6341	2.91177	1.09958e-39	8.10355e-36	Solyc07g043550_3	7	protein_coding	NA && sp|Q9SA77|ARAE1_ARATH UDP-arabinose 4-epimerase 1 OS=Arabidopsis thaliana OX=3702 GN=MUR4 PE=1 SV=1 && PF16363:GDP-mannose 4,6 dehydratase	ERF
novel.209	442.222	630.764	565.672	305.467	357.53	323.752	1.99855	2.91476	6.75891	437.568	3.89074	6.84843	2.43502e-39	1.34589e-35	-	11	-	- && - && -	C3H
Solyc05g047680_3	784.547	693.551	515.62	674.238	618.675	656.302	122.911	121.448	168.973	657.156	137.777	2.25629	3.04292e-34	1.12126e-30	Solyc05g047680_3	5	protein_coding	NA && sp|Q9SLP1|C78A9_ARATH Cytochrome P450 78A9 OS=Arabidopsis thaliana OX=3702 GN=CYP78A9 PE=1 SV=1 && PF00067:Cytochrome P450	bHLH
novel.774	470.241	438.54	288.03	611.939	422.61	394.133	56.9588	71.8975	58.5772	437.582	62.4778	2.80614	1.03787e-28	2.86827e-25	-	9	-	- && - && -	C2H2
Solyc02g071475_1	225.375	152.62	143.543	173.835	118.628	161.876	16.9877	3.88635	6.75891	162.646	9.21099	4.13525	1.71276e-25	3.78674e-22	Solyc02g071475_1	2	protein_coding	NA && sp|Q39224|SRG1_ARATH Protein SRG1 OS=Arabidopsis thaliana OX=3702 GN=SRG1 PE=2 SV=1 && PF03171:2OG-Fe(II) oxygenase superfamily|PF14226:non-haem dioxygenase in morphine synthesis N-terminal	HB-other
novel.222	198.573	134.267	121.822	266.279	330.345	325.512	0	3.88635	4.50594	229.466	2.79743	6.38021	2.21804e-23	4.30004e-20	-	11	-	- && sp|Q94HW2|POLR1_ARATH Retrovirus-related Pol polyprotein from transposon RE1 OS=Arabidopsis thaliana OX=3702 GN=RE1 PE=2 SV=1 && -	LBD
Solyc07g007620_3	1554.48	1499.15	1493.98	1631.84	1703.62	1592.37	792.427	874.429	793.046	1579.24	819.967	0.945444	2.7229e-23	4.30004e-20	Solyc07g007620_3	7	protein_coding	NA && sp|O82730|MGDG2_ARATH Monogalactosyldiacylglycerol synthase 2, chloroplastic OS=Arabidopsis thaliana OX=3702 GN=MGD2 PE=1 SV=1 && PF04101:Glycosyltransferase family 28 C-terminal domain|PF06925:Monogalactosyldiacylglycerol (MGDG) synthase	-
Solyc03g093560_1	1442.4	453.03	1327.77	1700.16	674.694	780.348	73.9465	59.2668	82.2334	1063.07	71.8156	3.88851	3.9059e-23	5.75704e-20	Solyc03g093560_1	3	protein_coding	NA && sp|Q40478|ERF5_TOBAC Ethylene-responsive transcription factor 5 OS=Nicotiana tabacum OX=4097 GN=ERF5 PE=2 SV=1 && PF00847:AP2 domain	ERF
novel.660	404.456	293.648	271.031	206.994	167.232	159.237	22.9834	5.82953	12.3913	250.433	13.7347	4.18763	3.85085e-22	5.32116e-19	-	8	-	- && - && -	-
Solyc06g061040_3	221.72	213.474	152.986	313.505	229.841	226.978	37.9725	44.693	37.174	226.418	39.9465	2.50054	7.51134e-22	9.76872e-19	Solyc06g061040_3	6	protein_coding	NA && sp|Q42583|KPRS2_ARATH Ribose-phosphate pyrophosphokinase 2, chloroplastic OS=Arabidopsis thaliana OX=3702 GN=PRS2 PE=2 SV=2 && PF14572:Phosphoribosyl synthetase-associated domain|PF13793:N-terminal domain of ribose phosphate pyrophosphokinase	bZIP
Solyc06g068270_3	590.847	523.544	369.245	343.65	305.631	349.265	52.9617	62.1816	84.4864	413.697	66.5432	2.63816	1.45341e-21	1.78519e-18	Solyc06g068270_3	6	protein_coding	NA && sp|D4N502|DIOX3_PAPSO Codeine O-demethylase OS=Papaver somniferum OX=3469 GN=CODM PE=1 SV=1 && PF03171:2OG-Fe(II) oxygenase superfamily|PF14226:non-haem dioxygenase in morphine synthesis N-terminal	STAT
Solyc02g077080_3	2404.81	2482.49	1971.82	2364.35	2024.91	2022.57	1005.27	961.872	993.56	2211.82	986.901	1.16395	1.55891e-21	1.814e-18	Solyc02g077080_3	2	protein_coding	NA && sp|Q8VY22|TBL38_ARATH Protein trichome birefringence-like 38 OS=Arabidopsis thaliana OX=3702 GN=TBL38 PE=2 SV=1 && PF13839:GDSL/SGNH-like Acyl-Esterase family found in Pmr5 and Cas1p|PF14416:PMR5 N terminal Domain	C2H2
Solyc06g068460_3	2987.13	2045.88	2776.42	3253.62	1916.16	1963.63	600.565	698.572	657.867	2490.47	652.335	1.93247	1.40846e-19	1.48284e-16	Solyc06g068460_3	6	protein_coding	NA && sp|Q9SAH7|WRK40_ARATH Probable WRKY transcription factor 40 OS=Arabidopsis thaliana OX=3702 GN=WRKY40 PE=1 SV=1 && PF03106:WRKY DNA -binding domain	WRKY
Solyc11g021360_2	917.336	675.198	557.172	610.934	734.008	626.39	207.85	227.352	228.677	686.839	221.293	1.63331	8.69311e-19	8.24091e-16	Solyc11g021360_2	11	protein_coding	NA && - && -	-
Solyc07g040960_1	1430.22	650.083	3607.45	1737.34	563.481	662.46	55.9595	54.4089	61.9567	1441.84	57.4417	4.64994	2.13452e-18	1.88768e-15	Solyc07g040960_1	7	protein_coding	NA && sp|Q9M2U3|ALPL_ARATH Protein ALP1-like OS=Arabidopsis thaliana OX=3702 GN=At3g55350 PE=2 SV=1 && PF13359:DDE superfamily endonuclease	Trihelix
Solyc03g006360_3	3837.46	3318.03	2506.33	1831.8	2540.61	2800.28	641.536	768.526	742.354	2805.75	717.472	1.96726	2.49181e-18	2.1189e-15	Solyc03g006360_3	3	protein_coding	NA && sp|O22611|DRM1_PEA Dormancy-associated protein 1 OS=Pisum sativum OX=3888 GN=DRM1 PE=2 SV=1 && PF05564:Dormancy/auxin associated protein	-
Solyc06g074030_1	1275.5	444.336	1470.37	1369.58	544.533	612.314	91.9335	81.6134	91.2453	952.771	88.264	3.43214	6.84314e-18	5.60352e-15	Solyc06g074030_1	6	protein_coding	NA && sp|Q9LXM2|CAF1I_ARATH Probable CCR4-associated factor 1 homolog 9 OS=Arabidopsis thaliana OX=3702 GN=CAF1-9 PE=2 SV=1 && PF04857:CAF1 family ribonuclease	-
Solyc12g088390_2	858.86	310.069	482.568	696.344	245.493	259.53	37.9725	32.0624	50.6918	475.477	40.2423	3.56405	1.24701e-16	9.50694e-14	Solyc12g088390_2	12	protein_coding	NA && sp|Q96289|ZAT10_ARATH Zinc finger protein ZAT10 OS=Arabidopsis thaliana OX=3702 GN=ZAT10 PE=2 SV=1 && PF13912:C2H2-type zinc finger	C2H2
novel.793	80.4039	406.664	270.087	622.992	813.093	940.465	2.99783	2.91476	0	522.284	1.97086	8.0199	1.38429e-16	1.02017e-13	-	9	-	- && sp|Q99315|YG31B_YEAST Transposon Ty3-G Gag-Pol polyprotein OS=Saccharomyces cerevisiae (strain ATCC 204508 / S288c) OX=559292 GN=TY3B-G PE=1 SV=3 && -	TCP
Solyc04g072900_1	2575.36	2071.96	2376.01	2786.38	1888.98	2015.53	924.331	981.304	871.9	2285.7	925.845	1.30327	1.63936e-16	1.16918e-13	Solyc04g072900_1	4	protein_coding	NA && sp|Q8H1E4|RAP24_ARATH Ethylene-responsive transcription factor RAP2-4 OS=Arabidopsis thaliana OX=3702 GN=RAP2-4 PE=1 SV=1 && PF00847:AP2 domain	ERF
Solyc01g066430_3	2125.83	1065.44	2221.13	3061.7	1226.64	1464.8	331.76	249.698	300.772	1860.93	294.077	2.66171	1.89075e-16	1.30633e-13	Solyc01g066430_3	1	protein_coding	NA && sp|Q8L9T5|ATL2_ARATH RING-H2 finger protein ATL2 OS=Arabidopsis thaliana OX=3702 GN=ATL2 PE=2 SV=2 && PF13639:Ring finger domain	C3H
novel.71	88.9316	148.756	105.768	118.569	50.2519	70.3809	6.99494	3.88635	1.12649	97.1097	4.00259	4.57275	3.82883e-16	2.5652e-13	-	1	-	- && - && -	-
Solyc07g065300_2	103.551	74.378	46.2736	212.018	102.151	111.73	3.99711	2.91476	5.63243	108.35	4.18143	4.70926	2.83844e-15	1.74319e-12	Solyc07g065300_2	7	protein_coding	NA && sp|Q9LIK7|ACA13_ARATH Putative calcium-transporting ATPase 13, plasma membrane-type OS=Arabidopsis thaliana OX=3702 GN=ACA13 PE=3 SV=1 && PF00122:E1-E2 ATPase|PF00689:Cation transporting ATPase, C-terminus	MYB_related
Solyc03g093550_1	1720.16	685.823	1428.82	2400.53	793.321	1052.19	168.878	169.056	203.894	1346.81	180.609	2.89872	3.21653e-15	1.922e-12	Solyc03g093550_1	3	protein_coding	NA && sp|Q40478|ERF5_TOBAC Ethylene-responsive transcription factor 5 OS=Nicotiana tabacum OX=4097 GN=ERF5 PE=2 SV=1 && PF00847:AP2 domain	ERF
Solyc06g009140_3	1665.34	803.669	1246.55	1694.14	752.955	767.152	206.85	224.437	203.894	1154.97	211.727	2.44695	4.18703e-15	2.43608e-12	Solyc06g009140_3	6	protein_coding	NA && sp|Q93WF6|SAG21_ARATH Protein SENESCENCE-ASSOCIATED GENE 21, mitochondrial OS=Arabidopsis thaliana OX=3702 GN=SAG21 PE=2 SV=1 && PF04398:Protein of unknown function, DUF538	-
Solyc03g042560_2	230.248	172.905	329.582	1333.4	404.487	456.596	22.9834	12.6306	28.1621	487.87	21.2587	4.52395	4.85858e-15	2.75431e-12	Solyc03g042560_2	3	protein_coding	NA && sp|P35511|PAL1_SOLLC Phenylalanine ammonia-lyase OS=Solanum lycopersicum OX=4081 GN=PAL PE=2 SV=1 && PF03145:Seven in absentia protein family|PF00221:Aromatic amino acid lyase	-
Solyc02g093750_3	288.723	343.877	214.37	383.843	246.317	273.606	90.9342	87.4429	72.0951	291.789	83.4907	1.80248	5.27702e-15	2.91674e-12	Solyc02g093750_3	2	protein_coding	NA && sp|B9SLR1|Y231_RICCO Glycosyltransferase family 92 protein RCOM_0530710 OS=Ricinus communis OX=3988 GN=RCOM_0530710 PE=3 SV=1 && PF01697:Glycosyltransferase family 92	-
novel.174	49.9479	200.917	175.651	159.767	187.827	157.477	0	0	0	155.265	0	9.68015	7.47817e-15	4.03256e-12	-	11	-	- && - && -	-
Solyc08g005610_3	317.961	329.388	1033.13	485.331	275.974	258.65	18.9863	37.8919	48.4389	450.072	35.1057	3.68318	8.90551e-15	4.57888e-12	CYP707A2	8	protein_coding	NA && sp|K4CI52|ABAH2_SOLLC Abscisic acid 8'-hydroxylase CYP707A2 OS=Solanum lycopersicum OX=4081 GN=CYP707A2 PE=2 SV=1 && PF00067:Cytochrome P450	HSF
Solyc08g080630_3	131.57	115.914	43.4406	174.84	151.58	112.609	5.99566	10.6875	12.3913	121.659	9.69149	3.65606	9.79623e-15	4.92238e-12	Solyc08g080630_3	8	protein_coding	NA && sp|P20076|IER1_SOLLC Ethylene-responsive proteinase inhibitor 1 OS=Solanum lycopersicum OX=4081 PE=3 SV=1 && PF00280:Potato inhibitor I family	-
Solyc07g063420_3	294.814	387.345	229.479	304.462	109.566	129.325	27.9798	20.4033	28.1621	242.499	25.5151	3.24924	1.19788e-14	5.75738e-12	Solyc07g063420_3	7	protein_coding	NA && sp|Q9LD44|NAC56_ARATH NAC transcription factor 56 OS=Arabidopsis thaliana OX=3702 GN=NAC056 PE=2 SV=1 && PF02365:No apical meristem (NAM) protein	NAC
Solyc08g078190_1	857.642	196.087	477.846	675.243	247.964	335.189	49.9638	39.8351	41.68	464.995	43.8263	3.40619	1.34707e-14	6.33669e-12	Solyc08g078190_1	8	protein_coding	NA && sp|Q40478|ERF5_TOBAC Ethylene-responsive transcription factor 5 OS=Nicotiana tabacum OX=4097 GN=ERF5 PE=2 SV=1 && PF00847:AP2 domain	ERF
novel.256	0	0	0	2649.72	2201.2	2255.71	0	0	0	1184.44	0	26.432	1.39882e-14	6.44304e-12	-	12	-	- && - && -	-
Solyc04g077980_1	1433.87	479.11	1260.72	1600.69	577.485	653.662	132.904	108.818	134.052	1000.92	125.258	2.99831	1.78703e-14	7.90262e-12	Solyc04g077980_1	4	protein_coding	NA && sp|O22533|ZAT6_ARATH Zinc finger protein ZAT6 OS=Arabidopsis thaliana OX=3702 GN=ZAT6 PE=2 SV=1 && PF13912:C2H2-type zinc finger	C2H2
Solyc03g093540_1	1103.73	529.339	966.08	2107.12	651.627	728.442	93.932	136.022	139.684	1014.39	123.213	3.04151	2.52153e-14	1.07209e-11	Solyc03g093540_1	3	protein_coding	NA && sp|Q40478|ERF5_TOBAC Ethylene-responsive transcription factor 5 OS=Nicotiana tabacum OX=4097 GN=ERF5 PE=2 SV=1 && PF00847:AP2 domain	ERF
novel.14	629.831	714.801	729.99	113.545	126.866	126.686	16.9877	9.71588	9.01188	406.953	11.9052	5.09259	3.17791e-14	1.32567e-11	-	1	-	- && sp|Q94A15|APTG1_ARATH Mannosyltransferase APTG1 OS=Arabidopsis thaliana OX=3702 GN=APTG1 PE=2 SV=1 && -	B3
Solyc01g105410_3	2635.06	2303.79	2134.25	3022.51	1597.35	1769.2	808.415	512.998	600.417	2243.69	640.61	1.80809	3.31102e-14	1.35562e-11	Solyc01g105410_3	1	protein_coding	NA && sp|Q9FE06|EXOL2_ARATH Protein EXORDIUM-like 2 OS=Arabidopsis thaliana OX=3702 GN=EXL2 PE=2 SV=1 && PF04674:Phosphate-induced protein 1 conserved region	MYB
Solyc05g026245_1	192.482	314.899	204.926	161.777	137.575	182.111	0	0.971588	0	198.962	0.323863	9.07366	7.5564e-14	2.88042e-11	Solyc05g026245_1	5	protein_coding	NA && sp|P92519|M810_ARATH Uncharacterized mitochondrial protein AtMg00810 OS=Arabidopsis thaliana OX=3702 GN=AtMg00810 PE=4 SV=1 && -	NAC
Solyc01g067340_2	188.827	142.96	105.768	170.82	37.0711	50.1464	5.99566	2.91476	3.37946	115.932	4.09663	4.81684	1.67997e-13	6.1904e-11	Solyc01g067340_2	1	protein_coding	NA && sp|C6SZP8|CSPL5_SOYBN CASP-like protein 1E2 OS=Glycine max OX=3847 PE=2 SV=1 && PF00010:Helix-loop-helix DNA-binding domain|PF04535:Domain of unknown function (DUF588)	bHLH
Solyc11g020670_1	352.072	423.085	346.58	338.626	352.587	361.582	171.876	197.232	174.605	362.422	181.238	0.998991	4.43199e-13	1.55535e-10	Solyc11g020670_1	11	protein_coding	NA && sp|Q9C7G4|TCP22_ARATH Transcription factor TCP22 OS=Arabidopsis thaliana OX=3702 GN=TCP22 PE=2 SV=1 && PF03634:TCP family transcription factor	TCP
Solyc05g052040_1	3671.78	2159.86	3911.54	5223.08	2197.08	2640.16	673.513	831.679	804.311	3300.58	769.834	2.10003	4.73095e-13	1.63432e-10	Solyc05g052040_1	5	protein_coding	NA && sp|Q40478|ERF5_TOBAC Ethylene-responsive transcription factor 5 OS=Nicotiana tabacum OX=4097 GN=ERF5 PE=2 SV=1 && PF00847:AP2 domain	ERF
Solyc08g079310_3	54.8209	69.5483	42.4962	118.569	56.0185	74.7797	4.99638	7.7727	4.50594	69.3721	5.75834	3.58005	5.87961e-13	1.99912e-10	Solyc08g079310_3	8	protein_coding	NA && sp|O64636|C76C1_ARATH Cytochrome P450 76C1 OS=Arabidopsis thaliana OX=3702 GN=CYP76C1 PE=2 SV=1 && PF00067:Cytochrome P450	bHLH
Solyc12g006730_1	0	0	0	64.3088	1316.44	665.979	0	0	0	341.121	0	24.7319	5.96779e-13	1.99912e-10	Solyc12g006730_1	12	protein_coding	NA && - && -	-
Solyc06g035560_2	93.8046	104.322	54.7729	89.4294	33.7759	48.3869	0.999277	2.91476	3.37946	70.7487	2.43117	4.87329	7.66689e-13	2.49276e-10	Solyc06g035560_2	6	protein_coding	NA && sp|Q9FIS1|AGL42_ARATH MADS-box protein AGL42 OS=Arabidopsis thaliana OX=3702 GN=AGL42 PE=1 SV=1 && PF00319:SRF-type transcription factor (DNA-binding and dimerisation domain)	MIKC_MADS
Solyc10g006700_1	1710.41	383.481	949.082	1268.09	426.73	504.983	78.9429	92.3008	101.384	873.796	90.8758	3.26518	8.55942e-13	2.70343e-10	Solyc10g006700_1	10	protein_coding	NA && sp|O81831|CARP1_ARATH Calcium-binding protein KRP1 OS=Arabidopsis thaliana OX=3702 GN=KRP1 PE=2 SV=1 && PF13833:EF-hand domain pair	MYB_related
Solyc09g090070_2	5762.28	6576.17	5109.93	7504.03	5376.13	6149.53	3060.78	2550.42	2963.78	6079.68	2858.33	1.08885	1.0893e-12	3.29907e-10	Solyc09g090070_2	9	protein_coding	NA && sp|A7KTC5|PHT11_PETHY Low affinity inorganic phosphate transporter 1 OS=Petunia hybrida OX=4102 GN=PT1 PE=2 SV=1 && PF00083:Sugar (and other) transporter	WRKY
Solyc03g083480_3	281.414	192.224	226.646	337.621	114.508	161.876	43.9682	42.7499	29.2886	219.048	38.6689	2.49688	1.94757e-12	5.66563e-10	Solyc03g083480_3	3	protein_coding	NA && - && PF13947:Wall-associated receptor kinase galacturonan-binding	-
Solyc12g035225_1	0	0	0	394.896	415.196	468.033	0	0	0	213.021	0	24.0905	2.31106e-12	6.55067e-10	Solyc12g035225_1	12	protein_coding	NA && sp|P08770|TRA1_MAIZE Putative AC transposase OS=Zea mays OX=4577 PE=2 SV=2 && PF14372:Domain of unknown function (DUF4413)|PF05699:hAT family C-terminal dimerisation region	GRAS
Solyc01g108745_1	102.332	91.7651	67.0495	98.4729	78.2612	67.7416	21.9841	22.3465	14.6443	84.2704	19.6583	2.08674	2.35087e-12	6.57916e-10	Solyc01g108745_1	1	protein_coding	NA && sp|Q6RYA0|SABP2_TOBAC Salicylic acid-binding protein 2 OS=Nicotiana tabacum OX=4097 GN=SABP2 PE=1 SV=1 && PF12697:Alpha/beta hydrolase family	C2H2
Solyc09g014990_3	179.081	236.657	336.192	738.546	365.768	349.265	60.9559	39.8351	54.0713	367.585	51.6208	2.83313	2.43358e-12	6.72549e-10	Solyc09g014990_3	9	protein_coding	NA && sp|Q6IEQ7|WRK24_ORYSJ WRKY transcription factor WRKY24 OS=Oryza sativa subsp. japonica OX=39947 GN=WRKY24 PE=2 SV=1 && PF03106:WRKY DNA -binding domain	WRKY
Solyc10g081040_1	1951.62	1127.26	1567.64	2206.6	1130.26	1358.35	494.642	397.379	506.918	1556.95	466.313	1.73927	2.68203e-12	7.32062e-10	Solyc10g081040_1	10	protein_coding	NA && sp|O80683|CAB25_ARATH Calmodulin-binding protein 25 OS=Arabidopsis thaliana OX=3702 GN=CAMBP25 PE=1 SV=1 && PF05678:VQ motif	-
novel.576	398.365	391.209	312.583	0	0	0	0	0	0	183.693	0	23.8866	3.52971e-12	9.40221e-10	-	6	-	- && - && -	-
Solyc04g025650_3	493.388	475.246	514.676	598.876	611.261	557.768	285.793	170.999	194.882	541.869	217.225	1.31883	5.06461e-12	1.31733e-09	Solyc04g025650_3	4	protein_coding	NA && sp|O81815|MO1_ARATH Monooxygenase 1 OS=Arabidopsis thaliana OX=3702 GN=MO1 PE=2 SV=1 && PF01494:FAD binding domain	-
Solyc01g111980_3	4421	4641.38	5465.01	8853.51	4570.45	4949.54	1804.69	1751.77	1810.26	5483.48	1788.91	1.61602	5.28901e-12	1.32926e-09	Solyc01g111980_3	1	protein_coding	NA && sp|Q9SX98|LHTL8_ARATH Lysine histidine transporter-like 8 OS=Arabidopsis thaliana OX=3702 GN=AATL1 PE=1 SV=1 && PF01490:Transmembrane amino acid transporter protein	-
Solyc06g076080_2	105.987	53.1271	133.155	147.709	56.8423	69.5011	6.99494	10.6875	12.3913	94.3869	10.0246	3.23838	5.43853e-12	1.35102e-09	Solyc06g076080_2	6	protein_coding	NA && - && -	-
novel.511	225.375	446.268	217.203	423.031	194.417	205.864	34.9747	68.0111	48.4389	285.36	50.4749	2.49778	6.50366e-12	1.52967e-09	-	5	-	- && sp|Q52QH4|NAC68_ORYSJ NAC domain-containing protein 68 OS=Oryza sativa subsp. japonica OX=39947 GN=NAC068 PE=2 SV=1 && PF02365:No apical meristem (NAM) protein	NAC
Solyc02g091180_1	74.3127	42.5017	139.765	94.4536	59.3138	37.8297	5.99566	0.971588	1.12649	74.6961	2.69791	4.77463	8.18628e-12	1.88532e-09	Solyc02g091180_1	2	protein_coding	NA && - && PF14009:Domain of unknown function (DUF4228)	bHLH
Solyc03g093610_1	115.733	67.6164	96.3247	177.854	86.4992	95.0142	23.9826	13.6022	14.6443	106.507	17.4097	2.60879	8.34485e-12	1.90202e-09	Solyc03g093610_1	3	protein_coding	NA && sp|Q84XB3|ERF1_SOLLC Ethylene-responsive transcription factor 1 OS=Solanum lycopersicum OX=4081 GN=ERF1 PE=2 SV=1 && PF00847:AP2 domain	ERF
novel.643	51.1661	66.6504	67.9939	30.1448	70.847	57.1845	0.999277	2.91476	0	57.3311	1.30468	5.39711	1.30449e-11	2.91322e-09	-	7	-	- && - && -	-
Solyc03g114020_3	555.518	458.825	475.957	653.136	487.691	559.528	267.806	251.641	250.08	531.776	256.509	1.05099	1.3916e-11	3.04623e-09	Solyc03g114020_3	3	protein_coding	NA && - && PF14009:Domain of unknown function (DUF4228)	WRKY
Solyc02g080110_3	59.6938	89.8332	54.7729	146.704	76.6136	87.0963	12.9906	14.5738	10.1384	85.7857	12.5676	2.76578	1.52571e-11	3.30706e-09	Solyc02g080110_3	2	protein_coding	NA && - && -	-
Solyc01g095630_3	953.883	617.241	1309.83	1872.99	894.649	874.482	241.825	258.442	266.977	1087.18	255.748	2.08781	2.27662e-11	4.88678e-09	Solyc01g095630_3	1	protein_coding	NA && sp|Q9SUP6|WRK53_ARATH Probable WRKY transcription factor 53 OS=Arabidopsis thaliana OX=3702 GN=WRKY53 PE=1 SV=1 && PF03106:WRKY DNA -binding domain	WRKY
Solyc08g068770_2	198.573	186.428	273.864	645.098	196.065	225.219	30.9776	30.1192	52.9448	287.541	38.0139	2.92265	2.50841e-11	5.33253e-09	Solyc08g068770_2	8	protein_coding	NA && sp|Q9SMB8|THT11_TOBAC Tyramine N-feruloyltransferase 4/11 OS=Nicotiana tabacum OX=4097 GN=THT4 PE=2 SV=1 && PF00583:Acetyltransferase (GNAT) family	-
Solyc02g069190_3	0	0	0	6.02895	431.672	82.6975	0	0	0	86.7331	0	22.8655	2.79515e-11	5.88231e-09	Solyc02g069190_3	2	protein_coding	NA && sp|Q8W245|ZIP10_ARATH Probable zinc transporter 10 OS=Arabidopsis thaliana OX=3702 GN=ZIP10 PE=1 SV=2 && PF02535:ZIP Zinc transporter	NF-YC
novel.395	109.642	42.5017	42.4962	58.2799	34.5997	59.8238	0.999277	4.85794	2.25297	57.8905	2.7034	4.39973	2.82023e-11	5.88231e-09	-	3	-	- && - && -	-
Solyc09g007120_3	175.427	192.224	198.316	246.182	204.303	224.339	85.9378	83.5565	102.51	206.798	90.6682	1.19402	2.85233e-11	5.89365e-09	Solyc09g007120_3	9	protein_coding	NA && sp|Q5XVF0|MEE12_ARATH TATA box-binding protein-associated factor RNA polymerase I subunit B OS=Arabidopsis thaliana OX=3702 GN=MEE12 PE=1 SV=1 && -	-
Solyc09g091630_1	60.9121	47.3314	42.4962	61.2943	51.0757	34.3107	0	0	0	49.5701	0	8.02654	3.90952e-11	7.85778e-09	Solyc09g091630_1	9	protein_coding	NA && sp|Q04050|NU4M_BRACM NADH-ubiquinone oxidoreductase chain 4 OS=Brassica campestris OX=3711 GN=ND4 PE=3 SV=1 && -	-
Solyc06g075513_1	75.531	131.369	95.3803	223.071	126.042	141.642	21.9841	13.6022	30.4151	132.172	22.0005	2.59591	3.95361e-11	7.87481e-09	Solyc06g075513_1	6	protein_coding	NA && sp|Q9FRL8|DHAR2_ARATH Glutathione S-transferase DHAR2 OS=Arabidopsis thaliana OX=3702 GN=DHAR2 PE=1 SV=1 && -	ERF
Solyc07g055630_3	75.531	102.39	101.991	193.931	89.7944	126.686	17.987	13.6022	29.2886	115.054	20.2926	2.51392	4.8504e-11	9.49004e-09	Solyc07g055630_3	7	protein_coding	NA && sp|Q8RWZ5|SD25_ARATH G-type lectin S-receptor-like serine/threonine-protein kinase SD2-5 OS=Arabidopsis thaliana OX=3702 GN=SD25 PE=1 SV=1 && PF00069:Protein kinase domain	bHLH
Solyc04g074410_2	733.381	268.534	1086.01	719.455	273.502	246.333	73.9465	53.4373	65.3362	554.536	64.24	3.10957	7.22494e-11	1.38901e-08	Solyc04g074410_2	4	protein_coding	NA && sp|O82161|PHI1_TOBAC Protein PHOSPHATE-INDUCED 1 OS=Nicotiana tabacum OX=4097 GN=PHI-1 PE=2 SV=1 && PF04674:Phosphate-induced protein 1 conserved region	MYB
Solyc07g064373_1	46.2932	47.3314	43.4406	36.1737	41.1901	47.5071	0	0	0	43.656	0	7.84713	7.44415e-11	1.41882e-08	Solyc07g064373_1	7	protein_coding	NA && - && PF10536:Plant mobile domain	-
novel.378	246.085	267.568	181.317	172.83	119.451	157.477	62.9544	34.9772	36.0475	190.788	44.6597	2.09109	8.12725e-11	1.53577e-08	-	3	-	- && - && -	MYB_related
Solyc08g078670_2	1030.63	1189.08	1064.29	1572.55	1050.35	1210.55	423.693	551.862	582.393	1186.24	519.316	1.19212	9.47843e-11	1.77592e-08	Solyc08g078670_2	8	protein_coding	NA && sp|Q940R4|ASP63_ARATH Probable aspartyl protease At4g16563 OS=Arabidopsis thaliana OX=3702 GN=At4g16563 PE=2 SV=1 && PF14543:Xylanase inhibitor N-terminal|PF14541:Xylanase inhibitor C-terminal	MIKC_MADS
novel.596	277.759	157.45	130.322	67.3233	56.0185	65.9821	11.9913	5.82953	11.2649	125.809	9.69523	3.69922	1.12042e-10	2.06428e-08	-	7	-	- && - && -	-
novel.215	81.6222	214.44	234.201	36.1737	47.7805	39.5892	0	2.91476	1.12649	108.968	1.34708	6.32168	1.27238e-10	2.28708e-08	-	11	-	- && - && -	-
Solyc06g083390_3	1662.9	1238.35	1252.22	1736.34	1441.65	1481.52	766.445	786.014	693.915	1468.83	748.792	0.971377	1.32128e-10	2.35582e-08	Solyc06g083390_3	6	protein_coding	NA && sp|Q8GYN5|RIN4_ARATH RPM1-interacting protein 4 OS=Arabidopsis thaliana OX=3702 GN=RIN4 PE=1 SV=1 && PF05627:Cleavage site for pathogenic type III effector avirulence factor Avr	-
Solyc09g059430_3	309.433	278.193	250.255	294.414	280.917	262.169	157.886	149.624	143.064	279.23	150.191	0.891875	1.41825e-10	2.50849e-08	Solyc09g059430_3	9	protein_coding	NA && sp|Q8GYN5|RIN4_ARATH RPM1-interacting protein 4 OS=Arabidopsis thaliana OX=3702 GN=RIN4 PE=1 SV=1 && PF05627:Cleavage site for pathogenic type III effector avirulence factor Avr	-
Solyc01g009160_2	60.9121	50.2293	90.6585	87.4198	46.1329	52.7857	11.9913	9.71588	12.3913	64.6897	11.3662	2.51069	1.54726e-10	2.71495e-08	Solyc01g009160_2	1	protein_coding	NA && sp|Q9ZVD2|NHL13_ARATH NDR1/HIN1-like protein 13 OS=Arabidopsis thaliana OX=3702 GN=NHL13 PE=2 SV=1 && PF03168:Late embryogenesis abundant protein	G2-like
Solyc07g066330_3	646.886	785.316	477.846	513.466	203.479	246.333	67.9508	86.4713	87.8659	478.888	80.7627	2.56754	1.63764e-10	2.83124e-08	Solyc07g066330_3	7	protein_coding	NA && sp|Q84TE6|NAC22_ARATH NAC domain-containing protein 21/22 OS=Arabidopsis thaliana OX=3702 GN=NAC021 PE=1 SV=2 && PF02365:No apical meristem (NAM) protein	NAC
Solyc01g096510_2	246.085	144.892	130.322	804.865	229.017	239.295	29.9783	8.74429	29.2886	299.079	22.6704	3.7248	1.63915e-10	2.83124e-08	Solyc01g096510_2	1	protein_coding	NA && - && PF05678:VQ motif	-
Solyc10g084880_3	188.827	139.097	303.139	590.837	195.241	232.257	45.9667	34.9772	42.8064	274.9	41.2501	2.73691	1.75757e-10	2.98909e-08	Solyc10g084880_3	10	protein_coding	NA && - && PF11961:Domain of unknown function (DUF3475)|PF05003:Protein of unknown function (DUF668)	-
novel.642	84.0586	56.025	55.7172	70.3378	88.1468	54.5452	17.987	8.74429	16.8973	68.1384	14.5429	2.23419	2.19988e-10	3.71275e-08	-	7	-	- && - && -	-
Solyc10g006130_1	1045.25	822.988	2088.92	1532.36	816.388	956.3	302.781	283.704	332.313	1210.37	306.266	1.98275	2.24239e-10	3.75584e-08	Solyc10g006130_1	10	protein_coding	NA && sp|Q9SXS8|ERF3_TOBAC Ethylene-responsive transcription factor 3 OS=Nicotiana tabacum OX=4097 GN=ERF3 PE=2 SV=1 && PF00847:AP2 domain	ERF
Solyc06g075517_1	134.007	71.4801	88.7698	167.806	88.9706	102.932	12.9906	17.4886	31.5416	108.994	20.6736	2.40693	2.40553e-10	3.99878e-08	Solyc06g075517_1	6	protein_coding	NA && - && -	SBP
Solyc03g007870_3	4064.05	2046.84	2117.25	3140.08	1743.99	1898.52	833.397	651.935	692.789	2501.79	726.04	1.78452	2.77562e-10	4.51222e-08	Solyc03g007870_3	3	protein_coding	NA && sp|O03982|HIP39_ARATH Heavy metal-associated isoprenylated plant protein 39 OS=Arabidopsis thaliana OX=3702 GN=HIPP39 PE=2 SV=1 && PF00403:Heavy-metal-associated domain	SBP
Solyc08g006320_3	2507.14	1481.76	2047.37	2638.67	1727.51	1817.59	876.366	779.213	857.255	2036.67	837.611	1.28163	3.30258e-10	5.29107e-08	Solyc08g006320_3	8	protein_coding	NA && sp|Q9SV15|WRK11_ARATH Probable WRKY transcription factor 11 OS=Arabidopsis thaliana OX=3702 GN=WRKY11 PE=2 SV=2 && PF03106:WRKY DNA -binding domain|PF10533:Plant zinc cluster domain	WRKY
Solyc12g042480_2	886.88	851.966	537.341	807.879	461.329	593.839	270.804	184.602	228.677	689.872	228.027	1.59649	3.68404e-10	5.85974e-08	Solyc12g042480_2	12	protein_coding	NA && sp|A0A068Q5V6|C7150_PRUMU Cytochrome P450 71AU50 OS=Prunus mume OX=102107 GN=CYP71AU50 PE=2 SV=1 && PF00067:Cytochrome P450	E2F/DP
Solyc02g088090_1	726.072	280.125	539.229	1094.25	356.706	459.235	118.914	79.6702	113.775	575.937	104.12	2.46772	3.86377e-10	6.05844e-08	Solyc02g088090_1	2	protein_coding	NA && sp|Q9MBG5|CML45_ARATH Probable calcium-binding protein CML45 OS=Arabidopsis thaliana OX=3702 GN=CML45 PE=2 SV=1 && PF13499:EF-hand domain pair	Dof
Solyc09g089780_3	126.697	48.2974	101.046	80.386	51.0757	55.4249	0.999277	0.971588	0	77.1546	0.656955	6.81476	4.54631e-10	7.07848e-08	Solyc09g089780_3	9	protein_coding	NA && sp|O04847|DV4H_CATRO Deacetoxyvindoline 4-hydroxylase OS=Catharanthus roseus OX=4058 GN=D4H PE=1 SV=2 && PF03171:2OG-Fe(II) oxygenase superfamily|PF14226:non-haem dioxygenase in morphine synthesis N-terminal	NAC
Solyc07g053830_3	1742.08	1363.92	1283.38	1378.62	1581.7	1485.04	860.377	840.423	835.852	1472.46	845.551	0.799852	4.95929e-10	7.61424e-08	Solyc07g053830_3	7	protein_coding	NA && sp|O49447|ADT3_ARATH ADP,ATP carrier protein 3, mitochondrial OS=Arabidopsis thaliana OX=3702 GN=AAC3 PE=1 SV=1 && PF00153:Mitochondrial carrier protein	CAMTA
Solyc02g065050_1	504.352	445.302	305.028	461.215	294.921	352.784	102.926	159.34	152.076	393.934	138.114	1.51116	5.62184e-10	8.39819e-08	Solyc02g065050_1	2	protein_coding	NA && sp|Q9LZL3|PCS1L_ARATH Aspartic proteinase PCS1 OS=Arabidopsis thaliana OX=3702 GN=PCS1 PE=2 SV=1 && PF14541:Xylanase inhibitor C-terminal|PF14543:Xylanase inhibitor N-terminal	Trihelix
Solyc03g036470_2	68.2215	189.326	274.809	1856.92	580.781	632.548	11.9913	11.6591	11.2649	600.434	11.6384	5.6889	5.91976e-10	8.7839e-08	Solyc03g036470_2	3	protein_coding	NA && sp|P35511|PAL1_SOLLC Phenylalanine ammonia-lyase OS=Solanum lycopersicum OX=4081 GN=PAL PE=2 SV=1 && PF00221:Aromatic amino acid lyase	-
Solyc11g068620_2	201.01	157.45	123.711	668.209	201.832	231.377	42.9689	22.3465	19.1503	263.931	28.1552	3.22631	6.03033e-10	8.8883e-08	Solyc11g068620_2	11	protein_coding	NA && sp|Q9FMR3|NAC90_ARATH NAC domain-containing protein 90 OS=Arabidopsis thaliana OX=3702 GN=NAC090 PE=1 SV=1 && PF02365:No apical meristem (NAM) protein	NAC
Solyc02g062890_2	559.173	576.671	469.347	303.457	248.788	209.383	102.926	62.1816	84.4864	394.47	83.1978	2.24476	6.17361e-10	8.99804e-08	Solyc02g062890_2	2	protein_coding	NA && sp|Q8GXR2|PLT6_ARATH Probable polyol transporter 6 OS=Arabidopsis thaliana OX=3702 GN=PLT6 PE=2 SV=2 && PF00083:Sugar (and other) transporter	MYB_related
Solyc09g011690_3	2912.81	3849.3	5208.14	4823.16	3610.72	3552.48	1911.62	1573.97	1548.92	3992.77	1678.17	1.25051	6.29552e-10	9.02451e-08	Solyc09g011690_3	9	protein_coding	NA && - && -	-
Solyc12g007050_1	182.736	94.6629	107.657	454.181	160.641	158.357	22.9834	12.6306	30.4151	193.039	22.0097	3.13723	6.31226e-10	9.02451e-08	Solyc12g007050_1	12	protein_coding	NA && - && -	-
Solyc03g026270_2	277.759	121.709	683.716	188.907	46.1329	62.463	1.99855	2.91476	5.63243	230.115	3.51525	6.04322	6.57583e-10	9.26019e-08	Solyc03g026270_2	3	protein_coding	NA && sp|Q9M0L0|DRE1A_ARATH Dehydration-responsive element-binding protein 1A OS=Arabidopsis thaliana OX=3702 GN=DREB1A PE=1 SV=2 && PF00847:AP2 domain	AP2
Solyc01g066790_1	24.3648	38.6379	32.1082	51.2461	56.8423	50.1464	0.999277	1.94318	1.12649	42.2243	1.35631	4.9534	6.77169e-10	9.47565e-08	Solyc01g066790_1	1	protein_coding	NA && - && -	-
Solyc12g017480_2	74.3127	72.4461	41.5518	83.4005	52.7233	73.0202	14.9892	2.91476	13.5178	66.2424	10.4739	2.67159	7.20163e-10	1.00139e-07	Solyc12g017480_2	12	protein_coding	NA && sp|O64566|PIRL6_ARATH Plant intracellular Ras-group-related LRR protein 6 OS=Arabidopsis thaliana OX=3702 GN=PIRL6 PE=2 SV=1 && PF13855:Leucine rich repeat	-
Solyc08g041860_1	2455.97	1295.34	2625.32	2971.27	1383.99	1609.96	565.591	652.907	594.784	2056.97	604.427	1.76665	8.03165e-10	1.10293e-07	Solyc08g041860_1	8	protein_coding	NA && - && PF15365:Proline-rich nuclear receptor coactivator motif	-
Solyc03g093535_1	233.902	62.7866	127.489	335.612	75.7898	109.97	6.99494	16.517	19.1503	157.592	14.2207	3.47257	8.2248e-10	1.12248e-07	Solyc03g093535_1	3	protein_coding	NA && - && -	-
Solyc03g114840_3	208.319	178.7	110.49	209.004	199.36	197.946	54.9602	59.2668	75.4745	183.97	63.2339	1.54307	1.10777e-09	1.47541e-07	EJ2	3	protein_coding	NA && sp|Q7Y040|EJ2_SOLLC MADS-box protein EJ2 OS=Solanum lycopersicum OX=4081 GN=EJ2 PE=1 SV=1 && PF01486:K-box region|PF00319:SRF-type transcription factor (DNA-binding and dimerisation domain)	MIKC_MADS
Solyc06g035555_1	194.919	78.2418	73.6601	92.4439	33.7759	48.3869	1.99855	0	0	86.9045	0.666185	6.98725	1.28532e-09	1.65217e-07	Solyc06g035555_1	6	protein_coding	NA && sp|Q9FIS1|AGL42_ARATH MADS-box protein AGL42 OS=Arabidopsis thaliana OX=3702 GN=AGL42 PE=1 SV=1 && -	MIKC_MADS
Solyc12g045020_2	190.046	151.654	127.489	760.653	391.306	476.83	50.9631	17.4886	31.5416	349.663	33.3311	3.39158	1.3148e-09	1.67063e-07	Solyc12g045020_2	12	protein_coding	NA && sp|A0A068Q5V6|C7150_PRUMU Cytochrome P450 71AU50 OS=Prunus mume OX=102107 GN=CYP71AU50 PE=2 SV=1 && PF00067:Cytochrome P450	bHLH
Solyc07g053740_1	4060.4	1934.79	2966.23	3597.27	2033.14	2438.7	840.392	961.872	1074.67	2838.42	958.977	1.56541	1.34799e-09	1.70301e-07	Solyc07g053740_1	7	protein_coding	NA && sp|Q9LW49|ERF4_NICSY Ethylene-responsive transcription factor 4 OS=Nicotiana sylvestris OX=4096 GN=ERF4 PE=2 SV=1 && PF00847:AP2 domain	ERF
Solyc08g008370_3	1871.22	1236.41	2053.98	3366.16	1447.42	1573.01	592.571	496.481	581.266	1924.7	556.773	1.78945	1.39425e-09	1.75145e-07	Solyc08g008370_3	8	protein_coding	NA && sp|C6TAQ0|NRPB_SOYBN DCD domain-containing protein NRP-B OS=Glycine max OX=3847 GN=NRP-B PE=2 SV=1 && PF10539:Development and cell death domain	-
Solyc10g051140_2	125.479	153.586	138.821	163.787	144.989	147.8	62.9544	76.7554	64.2097	145.743	67.9732	1.09998	1.44626e-09	1.80652e-07	Solyc10g051140_2	10	protein_coding	NA && sp|F4K3G5|EDM2_ARATH Protein ENHANCED DOWNY MILDEW 2 OS=Arabidopsis thaliana OX=3702 GN=EDM2 PE=1 SV=1 && -	MYB_related
Solyc03g113390_3	1381.49	1448.92	1174.78	1704.18	1089.89	1193.84	709.487	464.419	582.393	1332.18	585.433	1.18604	1.45726e-09	1.81003e-07	Solyc03g113390_3	3	protein_coding	NA && sp|Q9M9V8|CDPKA_ARATH Calcium-dependent protein kinase 10 OS=Arabidopsis thaliana OX=3702 GN=CPK10 PE=1 SV=1 && PF13499:EF-hand domain pair|PF00069:Protein kinase domain	NAC
Solyc11g008640_2	204.665	228.93	89.7142	169.815	95.561	87.0963	22.9834	20.4033	34.921	145.964	26.1026	2.48618	1.48969e-09	1.83636e-07	Solyc11g008640_2	11	protein_coding	NA && sp|Q9S7R5|TSF_ARATH Protein TWIN SISTER of FT OS=Arabidopsis thaliana OX=3702 GN=TSF PE=2 SV=1 && PF01161:Phosphatidylethanolamine-binding protein	Nin-like
Solyc06g050500_2	288.723	207.679	139.765	264.269	185.355	207.624	81.9407	65.0964	72.0951	215.569	73.044	1.55905	1.52009e-09	1.85677e-07	Solyc06g050500_2	6	protein_coding	NA && sp|O80920|PYL4_ARATH Abscisic acid receptor PYL4 OS=Arabidopsis thaliana OX=3702 GN=PYL4 PE=1 SV=1 && PF10604:Polyketide cyclase / dehydrase and lipid transport	MYB_related
Solyc12g009000_1	77.9674	30.9103	193.594	199.96	67.5518	94.1344	13.9899	6.80111	5.63243	110.686	8.80781	3.64608	1.73095e-09	2.10272e-07	Solyc12g009000_1	12	protein_coding	NA && - && PF13359:DDE superfamily endonuclease	SBP
Solyc02g093230_3	282.632	102.39	263.476	312.501	155.699	163.636	52.9617	38.8635	47.3124	213.389	46.3792	2.20101	1.84192e-09	2.2253e-07	Solyc02g093230_3	2	protein_coding	NA && sp|Q8H9B6|CAMT_SOLTU Caffeoyl-CoA O-methyltransferase OS=Solanum tuberosum OX=4113 GN=CCOAOMT PE=2 SV=1 && PF01596:O-methyltransferase	ERF
Solyc06g060680_2	652.977	402.8	678.995	1114.35	611.261	613.193	217.842	199.175	220.791	678.93	212.603	1.67511	1.9049e-09	2.27651e-07	Solyc06g060680_2	6	protein_coding	NA && sp|A0A178VE74|ZRK4_ARATH Serine/threonine-protein kinase ZRK4 OS=Arabidopsis thaliana OX=3702 GN=ZRK4 PE=3 SV=1 && PF00069:Protein kinase domain	ERF
Solyc12g100010_1	96.2411	99.4926	124.655	155.748	139.223	160.996	46.966	40.8067	47.3124	129.393	45.0284	1.52735	1.93295e-09	2.29762e-07	Solyc12g100010_1	12	protein_coding	NA && sp|O49879|CF0_SOLLC Receptor-like protein Cf-9 homolog OS=Solanum lycopersicum OX=4081 GN=HCR9-0 PE=2 SV=2 && PF03145:Seven in absentia protein family|PF08263:Leucine rich repeat N-terminal domain|PF13855:Leucine rich repeat	MYB
Solyc09g074280_1	126.697	94.6629	94.436	167.806	65.0804	106.451	32.9761	13.6022	22.5297	109.189	23.036	2.24367	2.11585e-09	2.44918e-07	Solyc09g074280_1	9	protein_coding	NA && sp|D3J163|VPYL_MEDTR Protein VAPYRIN-LIKE OS=Medicago truncatula OX=3880 GN=VPYL PE=2 SV=1 && PF12796:Ankyrin repeats (3 copies)	-
Solyc04g007070_3	1622.7	1698.14	2176.75	2053.86	1954.06	1877.41	1176.15	1043.49	900.062	1897.15	1039.9	0.867256	2.2868e-09	2.63327e-07	Solyc04g007070_3	4	protein_coding	NA && sp|Q71BH1|TM2S_SOLLC ToMV susceptible protein tm-2 OS=Solanum lycopersicum OX=4081 GN=tm-2 PE=1 SV=1 && PF18052:Rx N-terminal domain|PF00931:NB-ARC domain	C3H
Solyc06g075690_3	108.423	83.0715	157.708	255.226	265.264	151.319	31.9769	17.4886	39.427	170.169	29.6308	2.52785	2.3865e-09	2.71974e-07	Solyc06g075690_3	6	protein_coding	NA && sp|Q9FJF5|SOK5_ARATH Protein SOSEKI 5 OS=Arabidopsis thaliana OX=3702 GN=SOK5 PE=1 SV=1 && PF06136:Domain of unknown function (DUF966)	C2H2
novel.191	165.681	91.7651	74.6044	31.1496	37.8949	65.9821	0	0.971588	1.12649	77.8461	0.699358	6.81944	2.4756e-09	2.77832e-07	-	11	-	- && - && -	-
Solyc10g078440_1	467.805	328.422	270.087	815.918	530.529	522.578	121.912	131.164	138.558	489.223	130.545	1.90619	2.73613e-09	3.05171e-07	Solyc10g078440_1	10	protein_coding	NA && - && PF05678:VQ motif	-
Solyc10g006660_3	1735.99	462.689	1197.45	1224.88	500.048	563.047	161.883	166.141	190.376	947.351	172.8	2.45453	3.2065e-09	3.50953e-07	Solyc10g006660_3	10	protein_coding	NA && sp|O81831|CARP1_ARATH Calcium-binding protein KRP1 OS=Arabidopsis thaliana OX=3702 GN=KRP1 PE=2 SV=1 && PF13833:EF-hand domain pair	MYB_related
Solyc03g113940_3	108.423	140.062	85.9367	432.075	114.508	152.199	29.9783	10.6875	14.6443	172.201	18.4367	3.22204	3.327e-09	3.62348e-07	Solyc03g113940_3	3	protein_coding	NA && sp|Q9FKL6|CB60B_ARATH Calmodulin-binding protein 60 B OS=Arabidopsis thaliana OX=3702 GN=CBP60B PE=2 SV=1 && PF07887:Calmodulin binding protein-like	WRKY
Solyc04g015360_3	175.427	104.322	362.634	698.353	298.216	342.227	48.9646	43.7214	47.3124	330.197	46.6661	2.82327	3.58247e-09	3.86365e-07	Solyc04g015360_3	4	protein_coding	NA && sp|Q9SV30|GATA8_ARATH GATA transcription factor 8 OS=Arabidopsis thaliana OX=3702 GN=GATA8 PE=1 SV=1 && PF00320:GATA zinc finger	GATA
Solyc04g081290_3	199.792	259.84	207.759	326.568	266.912	306.157	75.945	70.9259	128.419	261.171	91.7634	1.51449	4.04711e-09	4.32259e-07	Solyc04g081290_3	4	protein_coding	NA && sp|Q8RUN2|LOG1_ARATH Cytokinin riboside 5'-monophosphate phosphoribohydrolase LOG1 OS=Arabidopsis thaliana OX=3702 GN=LOG1 PE=1 SV=1 && PF03641:Possible lysine decarboxylase	WRKY
Solyc12g010410_2	175.427	164.211	85.9367	159.767	34.5997	49.2666	15.9884	5.82953	9.01188	111.535	10.2766	3.43713	4.23084e-09	4.4971e-07	Solyc12g010410_2	12	protein_coding	NA && sp|O22300|LET12_SOLLC Homeobox protein knotted-1-like LET12 OS=Solanum lycopersicum OX=4081 GN=LET12 PE=2 SV=1 && PF03790:KNOX1 domain|PF03791:KNOX2 domain|PF05920:Homeobox KN domain	HB-other
Solyc05g005260_2	1977.21	1366.82	1880.22	2838.63	1484.49	1459.52	694.497	632.504	729.963	1834.48	685.654	1.41975	4.70086e-09	4.97279e-07	Solyc05g005260_2	5	protein_coding	NA && sp|P92519|M810_ARATH Uncharacterized mitochondrial protein AtMg00810 OS=Arabidopsis thaliana OX=3702 GN=AtMg00810 PE=4 SV=1 && PF07727:Reverse transcriptase (RNA-dependent DNA polymerase)|PF07816:Protein of unknown function (DUF1645)	WRKY
Solyc02g089920_2	235.121	306.205	446.682	717.445	303.159	358.943	120.912	93.2724	74.348	394.593	96.1776	2.03559	4.75434e-09	5.00541e-07	Solyc02g089920_2	2	protein_coding	NA && sp|O64825|LYK4_ARATH LysM domain receptor-like kinase 4 OS=Arabidopsis thaliana OX=3702 GN=LYK4 PE=1 SV=1 && PF00069:Protein kinase domain|PF07714:Protein tyrosine kinase	WRKY
Solyc02g071560_3	87.7134	255.976	165.263	227.09	101.328	129.325	34.9747	35.9487	33.7946	161.116	34.906	2.20643	5.08213e-09	5.31708e-07	Solyc02g071560_3	2	protein_coding	NA && sp|Q9FK76|SBT56_ARATH Subtilisin-like protease SBT5.6 OS=Arabidopsis thaliana OX=3702 GN=SBT5.6 PE=2 SV=1 && PF17766:Fibronectin type-III domain|PF00082:Subtilase family|PF05922:Peptidase inhibitor I9	HRT-like
Solyc12g045030_2	3590.16	1993.72	1849.06	2504.02	1789.3	1736.65	902.347	716.06	809.943	2243.82	809.45	1.4706	5.29394e-09	5.49403e-07	Solyc12g045030_2	12	protein_coding	NA && sp|Q21929|DCXR_CAEEL L-xylulose reductase OS=Caenorhabditis elegans OX=6239 GN=dhs-21 PE=1 SV=2 && PF00106:short chain dehydrogenase	bHLH
Solyc02g079710_3	143.752	158.415	208.704	303.457	168.879	231.377	79.9421	51.4941	39.427	202.431	56.9544	1.82706	5.31785e-09	5.49403e-07	Solyc02g079710_3	2	protein_coding	NA && sp|O81905|SD18_ARATH Receptor-like serine/threonine-protein kinase SD1-8 OS=Arabidopsis thaliana OX=3702 GN=SD18 PE=1 SV=1 && PF08276:PAN-like domain|PF01453:D-mannose binding lectin|PF07714:Protein tyrosine kinase|PF00954:S-locus glycoprotein domain	C3H
Solyc05g006900_2	844.241	983.335	886.754	875.203	898.768	973.016	601.565	608.214	619.567	910.219	609.782	0.578757	5.75205e-09	5.91498e-07	Solyc05g006900_2	5	protein_coding	NA && - && -	-
Solyc04g074450_2	490.951	185.462	994.411	427.051	205.127	198.826	65.9523	38.8635	50.6918	416.971	51.8359	3.00776	5.97762e-09	6.11848e-07	Solyc04g074450_2	4	protein_coding	NA && sp|O82161|PHI1_TOBAC Protein PHOSPHATE-INDUCED 1 OS=Nicotiana tabacum OX=4097 GN=PHI-1 PE=2 SV=1 && PF04674:Phosphate-induced protein 1 conserved region	MYB
Solyc05g009090_2	153.498	265.636	122.767	377.814	146.637	162.756	50.9631	28.176	45.0594	204.851	41.3995	2.30805	6.13823e-09	6.25392e-07	Solyc05g009090_2	5	protein_coding	NA && sp|Q3ECH2|LRL28_ARATH LEAF RUST 10 DISEASE-RESISTANCE LOCUS RECEPTOR-LIKE PROTEIN KINASE-like 2.8 OS=Arabidopsis thaliana OX=3702 GN=LRK10L-2.8 PE=2 SV=2 && PF00069:Protein kinase domain|PF14380:Wall-associated receptor kinase C-terminal	ERF
Solyc12g011200_2	73.0945	58.9228	50.9954	72.3474	54.3709	67.7416	18.9863	23.3181	13.5178	62.9121	18.6074	1.74311	6.96147e-09	7.02791e-07	Solyc12g011200_2	12	protein_coding	NA && sp|Q8VWJ2|WRK28_ARATH WRKY transcription factor 28 OS=Arabidopsis thaliana OX=3702 GN=WRKY28 PE=2 SV=1 && -	WRKY
Solyc04g007880_3	795.512	525.476	637.443	982.719	728.241	732.841	324.765	344.914	316.542	733.705	328.74	1.15769	7.14021e-09	7.11094e-07	Solyc04g007880_3	4	protein_coding	NA && sp|C0LGH3|Y5614_ARATH Probable LRR receptor-like serine/threonine-protein kinase At1g56140 OS=Arabidopsis thaliana OX=3702 GN=At1g56140 PE=2 SV=2 && PF00069:Protein kinase domain	ERF
Solyc12g006550_2	1697.01	1622.79	1617.69	1325.36	1502.62	1513.19	1046.24	940.497	923.718	1546.44	970.153	0.672185	7.587e-09	7.52202e-07	Solyc12g006550_2	12	protein_coding	NA && sp|Q9SH88|RRS1_ARATH Ribosome biogenesis regulatory protein homolog OS=Arabidopsis thaliana OX=3702 GN=At2g37990 PE=2 SV=2 && PF04939:Ribosome biogenesis regulatory protein (RRS1)	NF-YC
Solyc12g009240_1	74.3127	28.9784	113.323	92.4439	37.8949	36.0702	0.999277	0	1.12649	63.8372	0.708587	6.53259	8.3417e-09	8.19184e-07	Solyc12g009240_1	12	protein_coding	NA && sp|Q84QC2|ERF17_ARATH Ethylene-responsive transcription factor ERF017 OS=Arabidopsis thaliana OX=3702 GN=ERF017 PE=2 SV=1 && PF00847:AP2 domain	ERF
Solyc06g066860_2	49.9479	41.5358	20.7759	77.3715	24.7141	36.0702	0.999277	1.94318	1.12649	41.7359	1.35631	4.92683	8.41082e-09	8.19184e-07	Solyc06g066860_2	6	protein_coding	NA && sp|Q945B6|AOP1L_ARATH Probable 2-oxoglutarate-dependent dioxygenase AOP1.2 OS=Arabidopsis thaliana OX=3702 GN=AOP1.2 PE=2 SV=1 && PF14226:non-haem dioxygenase in morphine synthesis N-terminal|PF03171:2OG-Fe(II) oxygenase superfamily	GATA
Solyc04g054760_3	374	202.849	180.373	200.965	154.051	159.237	68.9501	53.4373	58.5772	211.912	60.3216	1.80938	9.14076e-09	8.82503e-07	Solyc04g054760_3	4	protein_coding	NA && sp|Q8VY80|FLZ5_ARATH FCS-Like Zinc finger 5 OS=Arabidopsis thaliana OX=3702 GN=FLZ5 PE=1 SV=1 && PF04570:zinc-finger of the FCS-type, C2-C2	-
Solyc01g087580_3	143.752	25.1146	68.9383	87.4198	42.8377	45.7476	7.99421	0.971588	5.63243	68.9684	4.86608	3.82937	9.36357e-09	9.00083e-07	Solyc01g087580_3	1	protein_coding	NA && - && -	-
Solyc05g026250_2	40.202	28.9784	26.4421	24.1158	28.0093	14.0762	0	0	0	26.9706	0	7.14562	1.0047e-08	9.57453e-07	Solyc05g026250_2	5	protein_coding	NA && - && -	-
Solyc10g074540_1	1425.34	1451.82	1860.39	1550.45	974.558	973.016	653.527	400.294	378.499	1372.59	477.44	1.523	1.06865e-08	1.00969e-06	Solyc10g074540_1	10	protein_coding	NA && sp|Q9SII5|EXOL5_ARATH Protein EXORDIUM-like 5 OS=Arabidopsis thaliana OX=3702 GN=EXL5 PE=2 SV=1 && PF04674:Phosphate-induced protein 1 conserved region	MYB
Solyc09g009530_3	1820.05	1409.32	1385.38	1909.17	1099.78	1340.76	795.424	526.601	502.412	1494.07	608.146	1.2961	1.20339e-08	1.11321e-06	Solyc09g009530_3	9	protein_coding	NA && - && PF12697:Alpha/beta hydrolase family	bZIP
Solyc07g051840_3	266.795	451.098	356.968	290.394	248.788	257.77	136.901	116.591	116.028	311.969	123.173	1.34026	1.23255e-08	1.13543e-06	Solyc07g051840_3	7	protein_coding	NA && sp|Q9C519|WRKY6_ARATH WRKY transcription factor 6 OS=Arabidopsis thaliana OX=3702 GN=WRKY6 PE=1 SV=1 && -	WRKY
Solyc03g119250_3	924.645	671.334	1415.6	2108.12	808.15	905.274	279.798	296.334	321.048	1138.85	299.06	1.92914	1.37965e-08	1.26567e-06	Solyc03g119250_3	3	protein_coding	NA && sp|Q9C9T2|SARD1_ARATH Protein SAR DEFICIENT 1 OS=Arabidopsis thaliana OX=3702 GN=SARD1 PE=1 SV=1 && PF07887:Calmodulin binding protein-like	HSF
Solyc03g097920_1	3266.1	2123.15	1986.93	2467.85	1884.86	2312.01	1003.27	1203.8	1090.44	2340.15	1099.17	1.08976	1.60395e-08	1.4357e-06	Solyc03g097920_1	3	protein_coding	NA && sp|Q9FX43|M2K9_ARATH Mitogen-activated protein kinase kinase 9 OS=Arabidopsis thaliana OX=3702 GN=MKK9 PE=1 SV=1 && PF00069:Protein kinase domain	WRKY
Solyc08g077020_1	112.078	60.8547	126.544	175.844	39.5425	66.8618	19.9855	7.7727	9.01188	96.9543	12.2567	2.97869	1.6449e-08	1.46641e-06	Solyc08g077020_1	8	protein_coding	NA && - && PF02519:Auxin responsive protein	-
Solyc05g052570_3	4434.4	4246.31	10052.7	10178.9	5414.85	6388.82	1964.58	2176.36	2029.93	6786	2056.95	1.72206	1.79226e-08	1.58501e-06	Solyc05g052570_3	5	protein_coding	NA && sp|Q9XEE6|C3H29_ARATH Zinc finger CCCH domain-containing protein 29 OS=Arabidopsis thaliana OX=3702 GN=At2g40140 PE=1 SV=1 && PF12796:Ankyrin repeats (3 copies)	C3H
Solyc04g005670_2	682.215	696.448	813.094	993.772	580.781	618.472	352.745	306.05	358.222	730.797	339.006	1.10819	1.80197e-08	1.58725e-06	Solyc04g005670_2	4	protein_coding	NA && sp|Q84M94|FBK15_ARATH F-box/kelch-repeat protein At1g26930 OS=Arabidopsis thaliana OX=3702 GN=At1g26930 PE=2 SV=1 && PF01344:Kelch motif	bZIP
Solyc01g099520_3	537.244	353.537	432.517	520.499	365.768	352.784	185.865	202.09	205.02	427.058	197.659	1.10996	1.84362e-08	1.61748e-06	Solyc01g099520_3	1	protein_coding	NA && sp|Q945T0|RALF_TOBAC Rapid alkalinization factor OS=Nicotiana tabacum OX=4097 GN=RALF PE=1 SV=1 && PF05498:Rapid ALkalinization Factor (RALF)	HSF
Solyc04g007580_1	48.7296	41.5358	96.3247	82.3957	19.7713	19.3547	1.99855	3.88635	2.25297	51.352	2.71263	4.23176	1.89163e-08	1.65305e-06	Solyc04g007580_1	4	protein_coding	NA && - && PF14009:Domain of unknown function (DUF4228)	bHLH
Solyc03g093650_3	45.0749	67.6164	54.7729	129.622	66.728	66.8618	19.9855	8.74429	10.1384	71.7794	12.9561	2.46771	2.02827e-08	1.75855e-06	Solyc03g093650_3	3	protein_coding	NA && sp|Q9LHK4|AB8B_ARATH Putative ABC transporter B family member 8 OS=Arabidopsis thaliana OX=3702 GN=ABCB8 PE=5 SV=1 && PF00005:ABC transporter|PF00664:ABC transporter transmembrane region	HSF
Solyc00g005283_1	95.0228	104.322	91.6029	48.2316	44.4853	30.7916	9.99277	11.6591	2.25297	69.0761	7.96826	3.09479	2.18479e-08	1.87951e-06	Solyc00g005283_1	SL3.00SC0000003	protein_coding	NA && - && -	-
Solyc09g074210_3	174.208	167.109	158.652	318.53	187.827	192.668	77.9436	68.0111	69.8421	199.832	71.9323	1.47373	2.65948e-08	2.25281e-06	Solyc09g074210_3	9	protein_coding	NA && - && PF03372:Endonuclease/Exonuclease/phosphatase family	-
Solyc11g062400_2	135.225	75.3439	85.9367	84.4053	80.7326	79.1785	37.9725	21.3749	19.1503	90.137	26.1659	1.77467	2.71079e-08	2.28751e-06	Solyc11g062400_2	11	protein_coding	NA && sp|O49840|PBL3_ARATH Probable serine/threonine-protein kinase PBL3 OS=Arabidopsis thaliana OX=3702 GN=PBL3 PE=1 SV=1 && PF00069:Protein kinase domain	WRKY
Solyc02g071970_1	302.124	274.329	189.816	431.07	178.765	228.738	82.94	66.068	96.8777	267.474	81.9619	1.70685	2.77337e-08	2.32799e-06	Solyc02g071970_1	2	protein_coding	NA && - && -	-
Solyc12g005340_2	738.254	808.498	1821.67	1343.45	777.669	768.031	303.78	275.931	343.578	1042.93	307.763	1.76108	2.77981e-08	2.32799e-06	Solyc12g005340_2	12	protein_coding	NA && sp|Q69VG1|CIGR1_ORYSJ Chitin-inducible gibberellin-responsive protein 1 OS=Oryza sativa subsp. japonica OX=39947 GN=CIGR1 PE=2 SV=1 && PF03514:GRAS domain family	GRAS
Solyc01g099370_3	885.661	462.689	874.477	1290.2	705.175	762.753	313.773	243.868	286.127	830.158	281.256	1.56138	2.94445e-08	2.44732e-06	Solyc01g099370_3	1	protein_coding	NA && sp|O04023|SRC2_ARATH Protein SRC2 homolog OS=Arabidopsis thaliana OX=3702 GN=SRC2 PE=1 SV=1 && PF00168:C2 domain	-
Solyc09g007030_3	75.531	130.403	95.3803	275.322	113.685	90.6154	25.9812	6.80111	24.7827	130.156	19.1883	2.76745	3.09256e-08	2.5608e-06	Solyc09g007030_3	9	protein_coding	NA && sp|F4IIS5|KN5A_ARATH Kinesin-like protein KIN-5A OS=Arabidopsis thaliana OX=3702 GN=KIN5A PE=1 SV=1 && PF00225:Kinesin motor domain	MYB_related
Solyc01g096820_3	36.5472	80.1737	35.8857	115.555	65.9042	57.1845	12.9906	10.6875	5.63243	65.2084	9.77016	2.72966	3.14905e-08	2.59785e-06	Solyc01g096820_3	1	protein_coding	NA && sp|A0AAR7|CCAMK_LOTJA Calcium and calcium/calmodulin-dependent serine/threonine-protein kinase OS=Lotus japonicus OX=34305 GN=CCAMK PE=1 SV=1 && -	EIL
Solyc08g083345_1	421.511	312.967	314.472	350.684	381.42	353.664	199.855	191.403	210.653	355.786	200.637	0.825976	3.29695e-08	2.70975e-06	Solyc08g083345_1	8	protein_coding	NA && sp|Q9MAP3|RK11_ARATH 50S ribosomal protein L11, chloroplastic OS=Arabidopsis thaliana OX=3702 GN=RPL11 PE=2 SV=1 && -	-
Solyc03g007830_3	191.264	125.573	136.932	137.661	119.451	115.249	52.9617	53.4373	64.2097	137.688	56.8696	1.27333	3.99761e-08	3.24938e-06	Solyc03g007830_3	3	protein_coding	NA && sp|O04616|CUT1A_ARATH Protein CURVATURE THYLAKOID 1A, chloroplastic OS=Arabidopsis thaliana OX=3702 GN=CURT1A PE=1 SV=1 && PF14159:CAAD domains of cyanobacterial aminoacyl-tRNA synthetase	-
Solyc12g094390_1	226.593	133.301	176.595	282.356	121.099	117.888	52.9617	54.4089	33.7946	176.305	47.055	1.90012	4.44331e-08	3.58529e-06	Solyc12g094390_1	12	protein_coding	NA && sp|Q9SGS5|Y1607_ARATH Uncharacterized protein At1g76070 OS=Arabidopsis thaliana OX=3702 GN=At1g76070 PE=1 SV=1 && -	-
Solyc06g082590_1	1751.83	999.756	1078.46	1573.56	1112.13	1211.43	635.54	556.72	553.104	1287.86	581.788	1.14574	5.02138e-08	4.02238e-06	PTI6	6	protein_coding	NA && sp|O04682|PTI6_SOLLC Pathogenesis-related genes transcriptional activator PTI6 OS=Solanum lycopersicum OX=4081 GN=PTI6 PE=2 SV=1 && PF00847:AP2 domain	ERF
Solyc08g068640_3	34.1108	27.0465	46.2736	95.4584	28.8331	29.9119	3.99711	4.85794	3.37946	43.6057	4.07817	3.40998	5.13828e-08	4.10116e-06	Solyc08g068640_3	8	protein_coding	NA && sp|P54772|DCHS_SOLLC Histidine decarboxylase OS=Solanum lycopersicum OX=4081 GN=HDC PE=2 SV=1 && PF00282:Pyridoxal-dependent decarboxylase conserved domain	MYB_related
Solyc09g075910_1	163.244	255.976	250.255	409.969	269.383	272.726	90.9342	69.9543	114.902	270.259	91.93	1.5591	5.89348e-08	4.65353e-06	Solyc09g075910_1	9	protein_coding	NA && sp|Q25AG2|LERK4_ORYSI G-type lectin S-receptor-like serine/threonine-protein kinase LECRK4 OS=Oryza sativa subsp. indica OX=39946 GN=LECRK4 PE=3 SV=1 && PF00954:S-locus glycoprotein domain|PF01453:D-mannose binding lectin|PF00069:Protein kinase domain	S1Fa-like
Solyc03g121660_3	1218.24	1339.77	1144.56	2548.24	1527.33	1923.16	569.588	618.901	628.579	1616.88	605.689	1.41671	5.92612e-08	4.66266e-06	Solyc03g121660_3	3	protein_coding	NA && sp|Q9ZWA6|IDD3_ARATH Zinc finger protein MAGPIE OS=Arabidopsis thaliana OX=3702 GN=MGP PE=1 SV=1 && -	C2H2
Solyc07g054470_1	319.179	193.19	107.657	419.012	140.87	131.964	30.9776	49.551	42.8064	218.645	41.1117	2.40941	6.60831e-08	5.16265e-06	Solyc07g054470_1	7	protein_coding	NA && - && -	-
Solyc08g068680_3	58.4756	42.5017	57.6059	213.023	69.1994	75.6594	14.9892	3.88635	9.01188	86.0775	9.2958	3.21252	6.68366e-08	5.18488e-06	Solyc08g068680_3	8	protein_coding	NA && sp|P54772|DCHS_SOLLC Histidine decarboxylase OS=Solanum lycopersicum OX=4081 GN=HDC PE=2 SV=1 && PF00282:Pyridoxal-dependent decarboxylase conserved domain	MYB_related
Solyc03g078407_1	29.2378	41.5358	34.9413	49.2364	32.1283	25.5131	0.999277	0	0	35.4321	0.333092	6.58416	7.47224e-08	5.69668e-06	Solyc03g078407_1	3	protein_coding	NA && - && -	-
Solyc01g106500_3	222.938	275.295	261.588	336.616	208.422	269.207	146.894	106.875	104.763	262.344	119.51	1.13316	7.6267e-08	5.79446e-06	Solyc01g106500_3	1	protein_coding	NA && sp|F4I2N7|RLK7_ARATH Receptor-like protein kinase 7 OS=Arabidopsis thaliana OX=3702 GN=RLK7 PE=1 SV=1 && PF13855:Leucine rich repeat|PF00069:Protein kinase domain	STAT
Solyc02g085880_2	32.8925	51.1952	23.609	78.3764	22.2427	21.994	0.999277	0	3.37946	38.385	1.45958	4.78122	8.31908e-08	6.256e-06	Solyc02g085880_2	2	protein_coding	NA && sp|Q9ZW95|C7352_ARATH Cytokinin hydroxylase OS=Arabidopsis thaliana OX=3702 GN=CYP735A2 PE=1 SV=1 && PF00067:Cytochrome P450	C2H2
Solyc07g064370_1	15.8371	36.706	28.3308	26.1255	32.9521	36.95	0	0	4.50594	29.4836	1.50198	4.4113	8.86503e-08	6.59923e-06	Solyc07g064370_1	7	protein_coding	NA && - && PF10536:Plant mobile domain	-
Solyc01g067020_3	412.984	787.248	429.684	890.275	538.767	579.763	233.831	140.88	235.435	606.453	203.382	1.57717	9.87037e-08	7.32296e-06	Solyc01g067020_3	1	protein_coding	NA && sp|Q9LP77|Y1848_ARATH Probable inactive receptor kinase At1g48480 OS=Arabidopsis thaliana OX=3702 GN=RKL1 PE=1 SV=1 && PF00069:Protein kinase domain|PF13855:Leucine rich repeat|PF08263:Leucine rich repeat N-terminal domain	Trihelix
Solyc12g008960_2	230.248	345.809	233.257	349.679	240.55	260.409	127.907	111.733	139.684	276.659	126.441	1.13112	1.00209e-07	7.40977e-06	Solyc12g008960_2	12	protein_coding	NA && sp|Q058N0|IQM5_ARATH IQ domain-containing protein IQM5 OS=Arabidopsis thaliana OX=3702 GN=IQM5 PE=2 SV=1 && -	bZIP
Solyc09g092520_3	322.834	187.394	235.146	596.866	341.054	323.752	114.917	71.8975	92.3718	334.508	93.062	1.84583	1.00628e-07	7.41594e-06	Solyc09g092520_3	9	protein_coding	NA && sp|P35694|XTH2_SOYBN Xyloglucan endotransglucosylase/hydrolase 2 OS=Glycine max OX=3847 PE=2 SV=1 && PF06955:Xyloglucan endo-transglycosylase (XET) C-terminus|PF00722:Glycosyl hydrolases family 16	MYB_related
Solyc09g009590_1	364.254	344.843	242.7	384.848	217.484	197.946	105.923	104.931	119.407	292.013	110.087	1.40628	1.02785e-07	7.49988e-06	Solyc09g009590_1	9	protein_coding	NA && sp|Q9SJM6|SAP4_ARATH Zinc finger A20 and AN1 domain-containing stress-associated protein 4 OS=Arabidopsis thaliana OX=3702 GN=SAP4 PE=1 SV=1 && PF01428:AN1-like Zinc finger|PF01754:A20-like zinc finger	NF-YB
Solyc10g012005_1	99.8958	116.88	72.7157	56.2702	8.23802	21.1143	0	0	3.37946	62.5189	1.12649	5.87768	1.0484e-07	7.59967e-06	Solyc10g012005_1	10	protein_coding	NA && sp|Q6AVI0|RSLE2_ORYSJ Zinc finger BED domain-containing protein RICESLEEPER 2 OS=Oryza sativa subsp. japonica OX=39947 GN=Os03g0733400 PE=2 SV=1 && PF14372:Domain of unknown function (DUF4413)|PF05699:hAT family C-terminal dimerisation region	GRAS
Solyc03g112700_1	475.114	357.401	321.082	653.136	348.468	439.881	188.863	166.141	168.973	432.514	174.659	1.30732	1.10969e-07	8.01767e-06	Solyc03g112700_1	3	protein_coding	NA && - && PF07816:Protein of unknown function (DUF1645)	-
Solyc06g060110_3	2667.95	2973.19	2463.83	3679.67	2815.76	3350.13	1776.71	1704.16	1662.69	2991.75	1714.52	0.803198	1.17196e-07	8.44005e-06	Solyc06g060110_3	6	protein_coding	NA && sp|Q39134|AAP3_ARATH Amino acid permease 3 OS=Arabidopsis thaliana OX=3702 GN=AAP3 PE=1 SV=2 && PF01490:Transmembrane amino acid transporter protein	MYB_related
Solyc02g070280_3	2682.57	2294.13	2132.36	2095.06	2679.83	2552.19	1501.91	1558.43	1481.33	2406.02	1513.89	0.668286	1.19943e-07	8.60981e-06	Solyc02g070280_3	2	protein_coding	NA && sp|Q84MA5|CAAT1_ARATH Cationic amino acid transporter 1 OS=Arabidopsis thaliana OX=3702 GN=CAT1 PE=1 SV=1 && PF13906:C-terminus of AA_permease|PF13520:Amino acid permease	G2-like
Solyc03g036473_1	37.7655	12.5573	11.3323	291.399	66.728	87.0963	1.99855	0.971588	2.25297	84.4798	1.74104	5.61132	1.21737e-07	8.71032e-06	Solyc03g036473_1	3	protein_coding	NA && sp|P35511|PAL1_SOLLC Phenylalanine ammonia-lyase OS=Solanum lycopersicum OX=4081 GN=PAL PE=2 SV=1 && -	-
novel.772	34.1108	39.6039	17.9428	106.511	21.4189	46.6273	1.99855	1.94318	4.50594	44.3692	2.81589	3.99817	1.33104e-07	9.46239e-06	-	9	-	- && - && -	-
Solyc03g113950_3	1552.04	2412.94	2116.31	4342.85	2747.38	3049.25	976.293	872.486	1044.25	2703.46	964.344	1.48738	1.47152e-07	1.03282e-05	Solyc03g113950_3	3	protein_coding	NA && - && PF07887:Calmodulin binding protein-like	WRKY
Solyc02g067720_2	23.1466	35.7401	14.1654	64.3088	28.8331	29.9119	0.999277	0.971588	3.37946	32.6843	1.78344	4.23796	1.60074e-07	1.11292e-05	Solyc02g067720_2	2	protein_coding	NA && sp|Q9GZR2|REXO4_HUMAN RNA exonuclease 4 OS=Homo sapiens OX=9606 GN=REXO4 PE=1 SV=2 && PF00929:Exonuclease	C2H2
Solyc08g079700_2	706.58	259.84	710.159	783.764	374.006	416.127	159.884	124.363	173.479	541.746	152.575	1.8281	1.6158e-07	1.11986e-05	Solyc08g079700_2	8	protein_coding	NA && sp|Q9SZ69|SAP7_ARATH Zinc finger A20 and AN1 domain-containing stress-associated protein 7 OS=Arabidopsis thaliana OX=3702 GN=SAP7 PE=1 SV=1 && PF01428:AN1-like Zinc finger|PF01754:A20-like zinc finger	NF-YB
Solyc07g053050_1	959.974	298.478	472.18	684.286	360.825	327.271	124.91	134.079	146.443	517.169	135.144	1.93532	1.65396e-07	1.14273e-05	Solyc07g053050_1	7	protein_coding	NA && sp|O81831|CARP1_ARATH Calcium-binding protein KRP1 OS=Arabidopsis thaliana OX=3702 GN=KRP1 PE=2 SV=1 && PF13833:EF-hand domain pair	MYB_related
Solyc01g010060_2	84.0586	28.0125	67.0495	189.912	56.8423	77.419	13.9899	9.71588	10.1384	83.8823	11.2814	2.89199	1.69308e-07	1.1625e-05	Solyc01g010060_2	1	protein_coding	NA && - && -	-
Solyc02g084840_3	555.518	332.286	242.7	299.438	254.555	219.94	100.927	109.789	109.269	317.406	106.662	1.57116	1.95874e-07	1.32434e-05	Solyc02g084840_3	2	protein_coding	NA && - && PF00257:Dehydrin	-
Solyc12g010710_1	84.0586	39.6039	33.0526	96.4632	37.8949	39.5892	4.99638	3.88635	13.5178	55.1104	7.46685	2.90104	2.20655e-07	1.46941e-05	Solyc12g010710_1	12	protein_coding	NA && - && -	-
Solyc00g272810_1	2088.07	1140.78	1614.86	1439.91	1529.8	1466.56	907.343	615.015	648.856	1546.66	723.738	1.09515	2.31642e-07	1.53795e-05	Solyc00g272810_1	SL3.00SC0002612	protein_coding	NA && sp|Q9ZV06|NATAL_ARATH Probable acetyltransferase NATA1-like OS=Arabidopsis thaliana OX=3702 GN=At2g39020 PE=2 SV=1 && PF00583:Acetyltransferase (GNAT) family	-
Solyc07g018144_1	58.4756	102.39	59.4947	8.0386	6.59042	7.91785	0	0	0	40.4846	0	7.73706	2.33771e-07	1.54282e-05	Solyc07g018144_1	7	protein_coding	NA && - && -	-
Solyc06g054220_2	140.098	113.016	112.379	82.3957	126.866	108.211	44.9675	54.4089	49.5654	113.827	49.6472	1.19495	2.42305e-07	1.58495e-05	Solyc06g054220_2	6	protein_coding	NA && - && -	-
Solyc11g007780_2	958.756	789.179	726.213	881.232	742.246	772.43	517.625	507.169	502.412	811.676	509.069	0.671691	2.46196e-07	1.5965e-05	Solyc11g007780_2	11	protein_coding	NA && sp|Q8GYE0|PHF1_ARATH SEC12-like protein 1 OS=Arabidopsis thaliana OX=3702 GN=PHF1 PE=1 SV=2 && -	M-type_MADS
Solyc10g009550_3	157.153	99.4926	212.481	450.162	179.589	174.193	56.9588	42.7499	41.68	212.178	47.1295	2.16977	2.82525e-07	1.8001e-05	Solyc10g009550_3	10	protein_coding	NA && sp|Q9FL62|WRK30_ARATH Probable WRKY transcription factor 30 OS=Arabidopsis thaliana OX=3702 GN=WRKY30 PE=1 SV=1 && PF03106:WRKY DNA -binding domain	WRKY
Solyc09g009985_1	68.2215	57.9569	37.7744	54.2606	29.6569	36.0702	14.9892	6.80111	6.75891	47.3234	9.51639	2.30063	3.09197e-07	1.96438e-05	Solyc09g009985_1	9	protein_coding	NA && sp|Q84MB3|ACCH1_ARATH 1-aminocyclopropane-1-carboxylate oxidase homolog 1 OS=Arabidopsis thaliana OX=3702 GN=At1g06620 PE=2 SV=1 && PF14226:non-haem dioxygenase in morphine synthesis N-terminal|PF03171:2OG-Fe(II) oxygenase superfamily	B3
novel.394	21.9283	6.76164	10.388	25.1206	22.2427	37.8297	0	0	0	20.7118	0	6.77349	3.16079e-07	2.00234e-05	-	3	-	- && - && -	-
Solyc09g015770_3	515.316	362.23	932.083	2518.09	930.073	1149.85	199.855	143.795	224.171	1067.94	189.274	2.49668	3.18851e-07	2.00866e-05	Solyc09g015770_3	9	protein_coding	NA && sp|K4BIZ9|WRK70_SOLLC WRKY DNA-binding transcription factor 70 OS=Solanum lycopersicum OX=4081 GN=WRKY70 PE=2 SV=1 && PF03106:WRKY DNA -binding domain	WRKY
Solyc07g008140_3	73.0945	44.4336	38.7188	201.97	107.918	127.565	10.992	6.80111	21.4032	98.95	13.0655	2.93165	3.18893e-07	2.00866e-05	Solyc07g008140_3	7	protein_coding	NA && sp|P42849|UMEC_ARMRU Umecyanin OS=Armoracia rusticana OX=3704 PE=1 SV=1 && PF02298:Plastocyanin-like domain	MYB
novel.79	34.1108	28.9784	23.609	56.2702	35.4235	36.0702	4.99638	7.7727	7.8854	35.7437	6.88483	2.37913	3.30643e-07	2.07088e-05	-	1	-	- && - && -	-
Solyc01g079480_3	639.577	365.128	538.285	627.011	460.505	439.881	245.822	254.556	236.562	511.731	245.647	1.05739	3.31719e-07	2.07175e-05	Solyc01g079480_3	1	protein_coding	NA && sp|Q9LZP8|BZP53_ARATH bZIP transcription factor 53 OS=Arabidopsis thaliana OX=3702 GN=BZIP53 PE=1 SV=1 && PF00170:bZIP transcription factor	bZIP
Solyc09g083050_3	358.163	485.872	556.228	765.677	542.886	525.217	265.808	191.403	244.447	539.007	233.886	1.20548	3.34553e-07	2.08093e-05	Solyc09g083050_3	9	protein_coding	NA && sp|Q9FG87|KCS20_ARATH 3-ketoacyl-CoA synthase 20 OS=Arabidopsis thaliana OX=3702 GN=KCS20 PE=2 SV=1 && PF08541:3-Oxoacyl-[acyl-carrier-protein (ACP)] synthase III C terminal|PF08392:FAE1/Type III polyketide synthase-like protein	-
novel.307	31.6743	55.059	11.3323	18.0869	7.41422	17.5952	0	0	0	23.527	0	6.95138	3.35072e-07	2.08093e-05	-	2	-	- && - && PF04434:SWIM zinc finger	C3H
Solyc04g009850_3	68.2215	86.9353	86.8811	104.502	79.085	66.8618	39.9711	29.1476	19.1503	82.0811	29.423	1.47261	3.50886e-07	2.16093e-05	Solyc04g009850_3	4	protein_coding	NA && sp|Q84MB3|ACCH1_ARATH 1-aminocyclopropane-1-carboxylate oxidase homolog 1 OS=Arabidopsis thaliana OX=3702 GN=At1g06620 PE=2 SV=1 && PF14226:non-haem dioxygenase in morphine synthesis N-terminal|PF03171:2OG-Fe(II) oxygenase superfamily	B3
Solyc01g109250_2	147.407	70.5142	236.09	309.486	164.76	163.636	54.9602	39.8351	33.7946	181.982	42.8633	2.08437	3.53631e-07	2.17179e-05	Solyc01g109250_2	1	protein_coding	NA && - && PF14009:Domain of unknown function (DUF4228)	-
Solyc10g009110_1	1312.05	920.548	1480.76	2016.68	926.777	1132.25	462.665	560.606	530.575	1298.18	517.949	1.32541	3.71336e-07	2.26866e-05	Solyc10g009110_1	10	protein_coding	NA && sp|O80340|ERF78_ARATH Ethylene-responsive transcription factor 4 OS=Arabidopsis thaliana OX=3702 GN=ERF4 PE=1 SV=1 && PF00847:AP2 domain	ERF
Solyc11g045460_2	65.785	119.778	85.9367	228.095	163.937	143.401	29.9783	26.2329	42.8064	134.489	33.0059	2.03227	3.72418e-07	2.26866e-05	Solyc11g045460_2	11	protein_coding	NA && sp|Q9FG13|CXE15_ARATH Probable carboxylesterase 15 OS=Arabidopsis thaliana OX=3702 GN=CXE15 PE=2 SV=1 && PF07859:alpha/beta hydrolase fold	NAC
Solyc03g005570_3	415.42	191.258	321.082	803.86	309.75	348.385	100.927	112.704	99.1307	398.293	104.254	1.93302	3.96519e-07	2.38326e-05	Solyc03g005570_3	3	protein_coding	NA && sp|Q9LTC4|MYB15_ARATH Transcription factor MYB15 OS=Arabidopsis thaliana OX=3702 GN=MYB15 PE=1 SV=1 && PF00249:Myb-like DNA-binding domain	MYB
Solyc07g054630_3	198.573	238.589	221.925	310.491	300.688	274.485	108.921	148.653	112.649	257.459	123.408	1.06122	4.07454e-07	2.4413e-05	Solyc07g054630_3	7	protein_coding	NA && sp|Q8L3W1|VRN1_ARATH B3 domain-containing transcription factor VRN1 OS=Arabidopsis thaliana OX=3702 GN=VRN1 PE=1 SV=1 && PF02362:B3 DNA binding domain	B3
Solyc12g055710_1	53.6026	36.706	62.3277	117.565	57.6661	40.469	9.99277	16.517	9.01188	61.3893	11.8405	2.36615	4.14571e-07	2.47723e-05	Solyc12g055710_1	12	protein_coding	NA && sp|P0C035|ATL60_ARATH RING-H2 finger protein ATL60 OS=Arabidopsis thaliana OX=3702 GN=ATL60 PE=2 SV=1 && PF13639:Ring finger domain	C3H
Solyc12g042800_2	47.5114	32.8422	16.9985	7.03378	18.9474	9.67737	0	0	0	22.1685	0	6.86229	4.26026e-07	2.53199e-05	Solyc12g042800_2	12	protein_coding	NA && - && -	-
Solyc09g083020_1	1379.05	985.267	1040.68	1341.44	1126.96	1204.39	765.446	663.594	651.109	1179.63	693.383	0.765897	4.51269e-07	2.67483e-05	Solyc09g083020_1	9	protein_coding	NA && sp|O22829|JAL25_ARATH Jacalin-related lectin 25 OS=Arabidopsis thaliana OX=3702 GN=JAL25 PE=2 SV=1 && PF01419:Jacalin-like lectin domain	-
Solyc09g011030_3	1164.64	875.149	930.194	1214.83	935.015	994.13	626.547	598.498	613.935	1018.99	612.993	0.732532	4.56155e-07	2.69656e-05	Solyc09g011030_3	9	protein_coding	NA && sp|Q53MB8|TLPH_ORYSJ Thaumatin-like protein OS=Oryza sativa subsp. japonica OX=39947 GN=Os11g0706600 PE=2 SV=1 && PF00314:Thaumatin family	MYB
novel.607	12.1824	11.5914	7.55488	28.1351	24.7141	25.5131	0	0	0	18.2818	0	6.59696	4.67675e-07	2.75729e-05	-	7	-	- && - && -	HB-other
Solyc06g005170_3	1152.46	1454.72	2516.72	2912.99	1637.72	1737.53	691.5	690.799	750.239	1902.02	710.846	1.42009	4.70289e-07	2.76532e-05	Solyc06g005170_3	6	protein_coding	NA && sp|Q39023|MPK3_ARATH Mitogen-activated protein kinase 3 OS=Arabidopsis thaliana OX=3702 GN=MPK3 PE=1 SV=2 && PF00069:Protein kinase domain	C3H
Solyc12g087790_1	57.2573	33.8082	86.8811	92.4439	47.7805	41.3488	14.9892	13.6022	10.1384	59.92	12.9099	2.20788	4.77639e-07	2.80109e-05	Solyc12g087790_1	12	protein_coding	NA && - && -	-
Solyc07g044760_3	4724.34	4916.67	5311.08	4673.44	4626.47	5041.03	3795.25	3533.66	3448.17	4882.17	3592.36	0.442554	4.81672e-07	2.81727e-05	Solyc07g044760_3	7	protein_coding	NA && sp|Q0D8N0|RH53_ORYSJ DEAD-box ATP-dependent RNA helicase 53 OS=Oryza sativa subsp. japonica OX=39947 GN=Os07g0143700 PE=2 SV=2 && PF00271:Helicase conserved C-terminal domain|PF00270:DEAD/DEAH box helicase	MYB_related
Solyc01g073880_2	180.3	97.5607	77.4375	97.468	56.8423	62.463	17.987	29.1476	19.1503	95.3452	22.095	2.10079	4.92393e-07	2.87238e-05	Solyc01g073880_2	1	protein_coding	NA && - && PF03107:C1 domain	B3
Solyc08g008420_3	1190.22	634.628	476.902	682.276	448.972	498.825	233.831	205.977	227.55	655.304	222.452	1.55765	5.06636e-07	2.93226e-05	Solyc08g008420_3	8	protein_coding	NA && sp|Q949R9|MPC1_ARATH Mitochondrial pyruvate carrier 1 OS=Arabidopsis thaliana OX=3702 GN=MPC1 PE=3 SV=1 && PF03650:Mitochondrial pyruvate carriers	-
Solyc02g082510_1	1655.59	1336.87	1220.11	1580.59	1198.63	1259.82	818.408	832.651	823.461	1375.27	824.84	0.736784	5.12757e-07	2.95993e-05	Solyc02g082510_1	2	protein_coding	NA && sp|Q9SVG0|AVT3C_ARATH Amino acid transporter AVT3C OS=Arabidopsis thaliana OX=3702 GN=AVT3C PE=1 SV=1 && PF01490:Transmembrane amino acid transporter protein	MYB_related
Solyc02g091110_3	216.847	174.837	140.71	251.206	143.342	190.908	79.9421	88.4145	72.0951	186.308	80.1506	1.21303	5.23597e-07	3.00681e-05	Solyc02g091110_3	2	protein_coding	NA && sp|Q9LS09|ASF1B_ARATH Histone chaperone ASF1B OS=Arabidopsis thaliana OX=3702 GN=ASF1B PE=1 SV=1 && PF04729:ASF1 like histone chaperone	-
novel.735	20.7101	7.72758	4.7218	45.2171	26.3617	34.3107	0	0	0	23.1748	0	6.93475	5.6331e-07	3.20985e-05	-	9	-	- && - && -	-
Solyc01g112000_3	2633.84	1864.28	1619.58	3509.85	1691.27	1873.89	815.41	904.548	953.007	2198.78	890.988	1.30309	6.13211e-07	3.45854e-05	Solyc01g112000_3	1	protein_coding	NA && sp|Q9LZT4|EXLA1_ARATH Expansin-like A1 OS=Arabidopsis thaliana OX=3702 GN=EXLA1 PE=2 SV=1 && PF01357:Pollen allergen|PF03330:Lytic transglycolase	MYB_related
Solyc03g093120_3	49.9479	16.4211	164.319	113.545	35.4235	40.469	1.99855	2.91476	10.1384	70.0209	5.01723	3.8242	6.33461e-07	3.55462e-05	Solyc03g093120_3	3	protein_coding	NA && sp|Q38910|XTH23_ARATH Probable xyloglucan endotransglucosylase/hydrolase protein 23 OS=Arabidopsis thaliana OX=3702 GN=XTH23 PE=2 SV=1 && PF00722:Glycosyl hydrolases family 16|PF06955:Xyloglucan endo-transglycosylase (XET) C-terminus	C2H2
Solyc11g070150_2	274.104	290.75	116.156	180.869	98.0325	124.926	23.9826	30.1192	64.2097	180.806	39.4372	2.20047	6.51501e-07	3.64659e-05	Solyc11g070150_2	11	protein_coding	NA && sp|Q0DK78|PHP2_ORYSJ Pseudo histidine-containing phosphotransfer protein 2 OS=Oryza sativa subsp. japonica OX=39947 GN=PHP2 PE=2 SV=3 && PF01627:Hpt domain	B3
Solyc08g077480_3	1418.03	711.904	597.78	1394.7	741.422	848.969	378.726	318.681	314.289	952.134	337.232	1.49675	6.81431e-07	3.78537e-05	Solyc08g077480_3	8	protein_coding	NA && sp|Q8VZM9|FLZ2_ARATH FCS-Like Zinc finger 2 OS=Arabidopsis thaliana OX=3702 GN=FLZ2 PE=1 SV=1 && PF04570:zinc-finger of the FCS-type, C2-C2	-
Solyc11g045465_1	97.4593	83.0715	69.8826	258.24	93.9134	104.692	16.9877	25.2613	32.6681	117.876	24.9724	2.24186	7.12543e-07	3.94827e-05	Solyc11g045465_1	11	protein_coding	NA && sp|Q9FG13|CXE15_ARATH Probable carboxylesterase 15 OS=Arabidopsis thaliana OX=3702 GN=CXE15 PE=2 SV=1 && PF07859:alpha/beta hydrolase fold	-
Solyc01g010430_3	364.254	308.137	327.693	411.978	333.64	303.518	218.842	195.289	188.123	341.537	200.751	0.76465	7.2721e-07	4.00945e-05	Solyc01g010430_3	1	protein_coding	NA && - && PF04601:Domain of unknown function (DUF569)	M-type_MADS
Solyc11g017470_2	767.492	540.931	465.569	930.468	631.032	709.967	277.799	297.306	345.831	674.243	306.979	1.13521	7.72304e-07	4.21602e-05	Solyc11g017470_2	11	protein_coding	NA && sp|Q39013|NAC2_ARATH NAC domain-containing protein 2 OS=Arabidopsis thaliana OX=3702 GN=NAC002 PE=1 SV=2 && PF02365:No apical meristem (NAM) protein	NAC
Solyc05g048830_3	225.375	185.462	147.32	130.627	158.17	113.489	65.9523	73.8407	57.4508	160.074	65.7479	1.27847	8.01684e-07	4.35448e-05	Solyc05g048830_3	5	protein_coding	NA && sp|Q9M2D9|MYB17_ARATH Transcription factor MYB17 OS=Arabidopsis thaliana OX=3702 GN=MYB17 PE=1 SV=1 && PF00249:Myb-like DNA-binding domain	MYB
Solyc01g079940_3	229.029	128.471	201.149	132.637	172.998	125.806	56.9588	68.0111	74.348	165.015	66.4393	1.31164	8.03576e-07	4.35448e-05	Solyc01g079940_3	1	protein_coding	NA && sp|P0DO21|GIP2_NICBE Probable aspartic proteinase GIP2 OS=Nicotiana benthamiana OX=4100 GN=GIP2 PE=1 SV=1 && PF14541:Xylanase inhibitor C-terminal|PF14543:Xylanase inhibitor N-terminal	MYB_related
Solyc02g090490_3	250.958	162.279	177.54	344.655	150.756	248.093	98.9284	68.9827	63.0832	222.38	76.9981	1.52766	8.41798e-07	4.54733e-05	Solyc02g090490_3	2	protein_coding	NA && sp|O23181|PLP3_ARATH Patatin-like protein 3 OS=Arabidopsis thaliana OX=3702 GN=PLP3 PE=2 SV=2 && PF01734:Patatin-like phospholipase	-
Solyc09g057587_1	12.1824	79.2077	62.3277	18.0869	32.1283	45.7476	2.99783	1.94318	5.63243	41.6134	3.52448	3.58477	9.39566e-07	5.02975e-05	Solyc09g057587_1	9	protein_coding	NA && sp|P98188|C94A2_VICSA Cytochrome P450 94A2 OS=Vicia sativa OX=3908 GN=CYP94A2 PE=2 SV=1 && -	C2H2
Solyc12g088090_2	34.1108	30.9103	13.221	31.1496	7.41422	5.27857	0	0	0	20.3474	0	6.7384	1.0116e-06	5.38928e-05	Solyc12g088090_2	12	protein_coding	NA && sp|Q6EP49|MAD27_ORYSJ MADS-box transcription factor 27 OS=Oryza sativa subsp. japonica OX=39947 GN=MADS27 PE=2 SV=2 && PF00319:SRF-type transcription factor (DNA-binding and dimerisation domain)|PF01486:K-box region	MIKC_MADS
Solyc09g074780_3	90.1499	106.254	134.099	23.111	26.3617	21.1143	5.99566	0.971588	7.8854	66.8484	4.95088	3.76861	1.02951e-06	5.47149e-05	Solyc09g074780_3	9	protein_coding	NA && sp|Q9FFH3|IDD8_ARATH Zinc finger protein NUTCRACKER OS=Arabidopsis thaliana OX=3702 GN=NUC PE=1 SV=1 && -	C2H2
Solyc06g076050_3	644.45	588.262	625.166	664.189	569.247	534.895	388.719	417.783	406.661	604.368	404.388	0.5785	1.04746e-06	5.55353e-05	Solyc06g076050_3	6	protein_coding	NA && sp|Q94B55|XB31_ARATH Putative E3 ubiquitin-protein ligase XBAT31 OS=Arabidopsis thaliana OX=3702 GN=XBAT31 PE=2 SV=1 && PF12796:Ankyrin repeats (3 copies)	-
Solyc08g068600_3	28.0195	70.5142	233.257	371.785	122.747	116.128	21.9841	17.4886	16.8973	157.075	18.79	3.06321	1.12702e-06	5.90455e-05	Solyc08g068600_3	8	protein_coding	NA && sp|P54772|DCHS_SOLLC Histidine decarboxylase OS=Solanum lycopersicum OX=4081 GN=HDC PE=2 SV=1 && PF00282:Pyridoxal-dependent decarboxylase conserved domain	MYB_related
Solyc03g120110_3	76.7492	127.505	86.8811	245.177	132.632	142.521	44.9675	14.5738	34.921	135.244	31.4874	2.10583	1.14731e-06	5.9825e-05	Solyc03g120110_3	3	protein_coding	NA && sp|Q9LW83|CE101_ARATH G-type lectin S-receptor-like serine/threonine-protein kinase CES101 OS=Arabidopsis thaliana OX=3702 GN=CES101 PE=2 SV=2 && PF01453:D-mannose binding lectin|PF08276:PAN-like domain|PF07714:Protein tyrosine kinase	TALE
Solyc06g007180_3	171.772	206.713	154.875	554.663	220.779	196.187	80.9414	48.5794	55.1978	250.832	61.5729	2.02595	1.16129e-06	6.04115e-05	Solyc06g007180_3	6	protein_coding	NA && sp|O24661|ASNS_TRIVS Asparagine synthetase [glutamine-hydrolyzing] OS=Triphysaria versicolor OX=64093 GN=AS PE=2 SV=3 && PF13537:Glutamine amidotransferase domain|PF00733:Asparagine synthase	G2-like
novel.396	109.642	62.7866	63.2721	96.4632	56.0185	66.8618	28.979	15.5454	27.0356	75.8407	23.8534	1.66726	1.17965e-06	6.12228e-05	-	3	-	- && - && -	-
Solyc01g106690_3	3353.82	3865.72	3411.97	1852.9	1509.21	1507.03	922.332	804.475	802.058	2583.44	842.955	1.61561	1.24637e-06	6.42333e-05	Solyc01g106690_3	1	protein_coding	NA && - && PF06219:Protein of unknown function (DUF1005)	M-type_MADS
Solyc09g014860_3	1106.16	1013.28	565.672	1511.26	737.303	831.374	355.743	330.34	419.053	960.841	368.378	1.38308	1.31658e-06	6.66093e-05	Solyc09g014860_3	9	protein_coding	NA && sp|Q9LZX1|LOR15_ARATH Protein LURP-one-related 15 OS=Arabidopsis thaliana OX=3702 GN=At5g01750 PE=1 SV=1 && PF04525:LURP-one-related	-
novel.799	43.8567	40.5698	24.5534	8.0386	4.94281	9.67737	0	0	0	21.9398	0	6.84835	1.32463e-06	6.68634e-05	-	SL3.00SC0000003	-	- && - && -	-
Solyc08g075970_3	192.482	151.654	158.652	142.685	158.17	160.117	104.924	68.0111	70.9686	160.627	81.3013	0.97879	1.38828e-06	6.95996e-05	Solyc08g075970_3	8	protein_coding	NA && sp|Q6NS09|TM45B_XENLA Transmembrane protein 45B OS=Xenopus laevis OX=8355 GN=tmem45b PE=2 SV=1 && PF04819:Family of unknown function (DUF716)	-
Solyc02g067340_3	191.264	259.84	280.475	292.404	229.841	248.972	123.91	135.051	150.949	250.466	136.637	0.877059	1.42967e-06	7.15127e-05	Solyc02g067340_3	2	protein_coding	NA && sp|Q9SN78|MYB94_ARATH Transcription factor MYB94 OS=Arabidopsis thaliana OX=3702 GN=MYB94 PE=1 SV=1 && PF00249:Myb-like DNA-binding domain	MYB
Solyc10g077130_1	1100.07	547.692	703.548	1122.39	734.831	844.571	383.722	355.601	393.143	842.184	377.489	1.15727	1.46582e-06	7.31554e-05	Solyc10g077130_1	10	protein_coding	NA && - && PF05678:VQ motif	-
Solyc02g072470_3	45.0749	112.05	66.1052	123.593	133.456	108.211	34.9747	17.4886	25.9092	98.0817	26.1241	1.91283	1.48687e-06	7.40388e-05	Solyc02g072470_3	2	protein_coding	NA && sp|F4HZX7|OFUT8_ARATH O-fucosyltransferase 8 OS=Arabidopsis thaliana OX=3702 GN=OFUT8 PE=2 SV=1 && PF07727:Reverse transcriptase (RNA-dependent DNA polymerase)|PF13855:Leucine rich repeat|PF10250:GDP-fucose protein O-fucosyltransferase|PF08263:Leucine rich repeat N-terminal domain|PF00069:Protein kinase domain	MIKC_MADS
Solyc11g010670_1	350.853	226.032	332.415	1132.44	434.968	535.774	149.892	109.789	78.854	502.08	112.845	2.15278	1.62009e-06	8.04914e-05	Solyc11g010670_1	11	protein_coding	NA && - && -	-
Solyc04g018110_1	3295.34	1633.42	2250.41	5013.07	2251.45	2789.72	980.291	1002.68	1105.08	2872.24	1029.35	1.4804	1.65838e-06	8.22086e-05	Solyc04g018110_1	4	protein_coding	NA && sp|P30188|CML35_ARATH Probable calcium-binding protein CML35 OS=Arabidopsis thaliana OX=3702 GN=CML35 PE=2 SV=2 && PF13499:EF-hand domain pair	FAR1
Solyc11g011620_2	56.0391	38.6379	29.2752	43.2075	29.6569	38.7095	13.9899	8.74429	7.8854	39.2543	10.2065	1.92853	1.70974e-06	8.45652e-05	Solyc11g011620_2	11	protein_coding	NA && sp|O64527|Y1926_ARATH UPF0678 fatty acid-binding protein-like protein At1g79260 OS=Arabidopsis thaliana OX=3702 GN=At1g79260 PE=1 SV=1 && PF08768:Domain of unknown function (DUF1794)	-
novel.559	37.7655	21.2509	20.7759	18.0869	17.2998	22.8738	0	0	1.12649	23.0088	0.375495	5.9513	1.72616e-06	8.51868e-05	-	6	-	- && - && -	-
Solyc08g065610_3	21271.7	23039.8	15366.6	10725.5	6163.69	7250.11	3994.11	3811.54	3640.8	13969.6	3815.48	1.87232	1.76742e-06	8.70285e-05	Solyc08g065610_3	8	protein_coding	NA && sp|Q39119|VPEG_ARATH Vacuolar-processing enzyme gamma-isozyme OS=Arabidopsis thaliana OX=3702 GN=At4g32940 PE=1 SV=2 && PF01650:Peptidase C13 family	-
Solyc02g094860_2	13.4007	26.0806	20.7759	42.2027	18.9474	23.7535	0.999277	0	4.50594	24.1935	1.83507	3.79606	1.88278e-06	9.18904e-05	Solyc02g094860_2	2	protein_coding	NA && sp|Q9ZW95|C7352_ARATH Cytokinin hydroxylase OS=Arabidopsis thaliana OX=3702 GN=CYP735A2 PE=1 SV=1 && PF00067:Cytochrome P450	C2H2
Solyc06g076130_3	717.544	1045.16	751.71	1014.87	860.873	909.673	446.677	473.163	580.14	883.305	499.993	0.822081	2.00042e-06	9.63555e-05	Solyc06g076130_3	6	protein_coding	NA && sp|F4HSD5|TRM32_ARATH Protein TRM32 OS=Arabidopsis thaliana OX=3702 GN=TRM32 PE=2 SV=1 && PF14309:Domain of unknown function (DUF4378)	MYB
Solyc07g007450_3	28.0195	21.2509	21.7203	111.536	94.7372	100.293	8.99349	6.80111	3.37946	62.926	6.39135	3.29287	2.01394e-06	9.67959e-05	Solyc07g007450_3	7	protein_coding	NA && sp|Q8LR34|ISU1_ORYSJ Iron-sulfur cluster assembly protein 1 OS=Oryza sativa subsp. japonica OX=39947 GN=ISU1 PE=2 SV=1 && PF01592:NifU-like N terminal domain	-
Solyc04g008210_2	4400.29	3795.21	2593.21	4702.58	2354.43	2736.94	1542.88	1596.32	1414.87	3430.44	1518.02	1.17596	2.02269e-06	9.67959e-05	Solyc04g008210_2	4	protein_coding	NA && sp|Q8LDS2|XTH27_ARATH Probable xyloglucan endotransglucosylase/hydrolase protein 27 OS=Arabidopsis thaliana OX=3702 GN=XTH27 PE=2 SV=2 && PF06955:Xyloglucan endo-transglycosylase (XET) C-terminus|PF00722:Glycosyl hydrolases family 16	MYB_related
novel.783	43.8567	47.3314	15.1098	33.1592	18.1236	14.9559	3.99711	0	2.25297	28.7561	2.08336	3.79215	2.03127e-06	9.69966e-05	-	9	-	- && - && -	-
Solyc07g008930_1	81.6222	68.5823	33.0526	61.2943	23.0665	14.0762	3.99711	4.85794	7.8854	46.949	5.58015	3.07727	2.05733e-06	9.80292e-05	Solyc07g008930_1	7	protein_coding	NA && - && PF14009:Domain of unknown function (DUF4228)	-
Solyc03g122120_3	449.531	484.906	383.41	666.199	384.716	480.35	239.826	154.482	257.965	474.852	217.425	1.12792	2.10525e-06	9.98818e-05	Solyc03g122120_3	3	protein_coding	NA && sp|Q9C9P4|KASC2_ARATH 3-oxoacyl-[acyl-carrier-protein] synthase II, chloroplastic OS=Arabidopsis thaliana OX=3702 GN=KAS2 PE=1 SV=1 && PF00109:Beta-ketoacyl synthase, N-terminal domain|PF02801:Beta-ketoacyl synthase, C-terminal domain	ARF
Solyc03g116150_3	2091.72	2127.02	1617.69	1657.96	1991.13	2015.53	1039.25	1265.98	1275.18	1916.84	1193.47	0.68364	2.23451e-06	0.000105504	Solyc03g116150_3	3	protein_coding	NA && sp|B9DFI7|PMT2_ARATH Probable methyltransferase PMT2 OS=Arabidopsis thaliana OX=3702 GN=At1g26850 PE=2 SV=2 && -	HB-other
Solyc01g112190_3	336.235	698.38	432.517	617.967	388.835	441.64	175.873	181.687	253.459	485.929	203.673	1.25586	2.36208e-06	0.000110643	Solyc01g112190_3	1	protein_coding	NA && sp|Q7X9B9|NLP2_ARATH Protein NLP2 OS=Arabidopsis thaliana OX=3702 GN=NLP2 PE=2 SV=3 && PF00564:PB1 domain|PF02042:RWP-RK domain	Nin-like
Solyc01g091160_3	542.117	611.445	455.181	501.408	389.658	408.209	250.818	252.613	294.013	484.67	265.815	0.866214	2.39018e-06	0.000111251	Solyc01g091160_3	1	protein_coding	NA && sp|P46637|ARGI1_ARATH Arginase 1, mitochondrial OS=Arabidopsis thaliana OX=3702 GN=ARGAH1 PE=1 SV=1 && PF00491:Arginase family	-
Solyc10g086370_2	701.707	598.888	526.953	701.368	448.148	532.255	328.762	336.169	312.036	584.887	325.656	0.84312	2.45842e-06	0.000114187	Solyc10g086370_2	10	protein_coding	NA && sp|Q7Y1B6|GAI_SOLLC DELLA protein GAI OS=Solanum lycopersicum OX=4081 GN=GAI PE=2 SV=1 && PF03514:GRAS domain family	GRAS
Solyc04g076220_3	331.362	185.462	139.765	88.4246	148.284	109.09	44.9675	45.6646	46.1859	167.065	45.606	1.87037	2.46882e-06	0.00011443	Solyc04g076220_3	4	protein_coding	NA && sp|Q9LTA2|AHL17_ARATH AT-hook motif nuclear-localized protein 17 OS=Arabidopsis thaliana OX=3702 GN=AHL17 PE=2 SV=1 && PF03479:Plants and Prokaryotes Conserved (PCC) domain	bZIP
Solyc11g011940_2	57.2573	49.2633	147.32	90.4343	101.328	89.7356	27.9798	8.74429	1.12649	89.2231	12.6168	2.81233	2.53874e-06	0.00011718	Solyc11g011940_2	11	protein_coding	NA && sp|Q9M9P4|HDG8_ARATH Homeobox-leucine zipper protein HDG8 OS=Arabidopsis thaliana OX=3702 GN=HDG8 PE=2 SV=2 && PF00046:Homeodomain	HD-ZIP
Solyc11g007980_2	342.326	523.544	427.795	467.244	186.179	282.403	94.9313	3.88635	60.8302	371.582	53.216	2.80474	2.5786e-06	0.000118771	Solyc11g007980_2	11	protein_coding	NA && sp|P93531|C71D7_SOLCH Cytochrome P450 71D7 OS=Solanum chacoense OX=4108 GN=CYP71D7 PE=3 SV=1 && PF00067:Cytochrome P450	G2-like
Solyc04g072375_1	208.319	159.381	86.8811	45.2171	27.1855	32.5512	11.9913	11.6591	9.01188	93.2559	10.8874	3.093	2.76096e-06	0.000125601	Solyc04g072375_1	4	protein_coding	NA && sp|Q940Q4|ATL13_ARATH RING-H2 finger protein ATL13 OS=Arabidopsis thaliana OX=3702 GN=ATL13 PE=2 SV=2 && PF13639:Ring finger domain	C3H
Solyc07g064560_3	1531.33	1286.64	1010.46	803.86	839.454	897.356	513.628	489.68	509.171	1061.52	504.16	1.07355	2.83509e-06	0.000128513	Solyc07g064560_3	7	protein_coding	NA && - && -	-
Solyc05g012210_3	298.469	226.998	272.92	202.975	271.855	256.01	149.892	154.482	128.419	254.871	144.264	0.818562	2.90795e-06	0.000131476	Solyc05g012210_3	5	protein_coding	NA && sp|Q9LMX5|AFP2_ARATH Ninja-family protein AFP2 OS=Arabidopsis thaliana OX=3702 GN=AFP2 PE=1 SV=1 && PF16136:Putative nuclear localisation signal|PF16135:TPL-binding domain in jasmonate signalling|PF07897:Ethylene-responsive binding factor-associated repression	LBD
Solyc00g005285_1	71.8762	191.258	147.32	40.193	52.7233	58.0642	13.9899	16.517	20.2767	93.5724	16.9279	2.46917	3.40138e-06	0.000151922	Solyc00g005285_1	SL3.00SC0000003	protein_coding	NA && sp|B6VJS4|ROMT_VITVI Trans-resveratrol di-O-methyltransferase OS=Vitis vinifera OX=29760 GN=ROMT PE=1 SV=2 && PF00891:O-methyltransferase domain	-
Solyc08g066760_3	163.244	209.611	151.098	269.293	166.408	170.674	91.9335	91.3292	85.6129	188.388	89.6252	1.07076	3.70008e-06	0.0001646	Solyc08g066760_3	8	protein_coding	NA && sp|A2CIR5|NPR4_ORYSJ Ankyrin repeat-containing protein NPR4 OS=Oryza sativa subsp. japonica OX=39947 GN=NPR4 PE=2 SV=1 && PF12796:Ankyrin repeats (3 copies)	C3H
Solyc02g089990_1	63.3485	50.2293	66.1052	86.415	37.8949	40.469	14.9892	7.7727	22.5297	57.4103	15.0972	1.93643	3.70745e-06	0.0001646	Solyc02g089990_1	2	protein_coding	NA && - && PF14009:Domain of unknown function (DUF4228)	-
Solyc03g114370_3	804.039	748.61	770.598	857.116	752.131	781.228	583.578	585.867	560.99	785.62	576.812	0.444788	3.77689e-06	0.000167341	Solyc03g114370_3	3	protein_coding	NA && sp|Q84T03|RH27_ORYSJ DEAD-box ATP-dependent RNA helicase 27 OS=Oryza sativa subsp. japonica OX=39947 GN=Os03g0802700 PE=3 SV=1 && PF13959:Domain of unknown function (DUF4217)|PF00270:DEAD/DEAH box helicase|PF00271:Helicase conserved C-terminal domain	Whirly
Solyc07g006220_2	1416.81	1324.31	1715.9	1657.96	1358.45	1331.08	1040.25	894.832	870.773	1467.42	935.284	0.649503	3.85304e-06	0.000170374	Solyc07g006220_2	7	protein_coding	NA && sp|Q9M0B6|GAE1_ARATH UDP-glucuronate 4-epimerase 1 OS=Arabidopsis thaliana OX=3702 GN=GAE1 PE=1 SV=1 && PF16363:GDP-mannose 4,6 dehydratase	ERF
novel.373	62.1303	35.7401	31.1639	31.1496	40.3663	39.5892	11.9913	13.6022	6.75891	40.0232	10.7842	1.87197	3.91214e-06	0.000172642	-	3	-	- && - && -	-
Solyc03g112920_1	42.6384	46.3655	66.1052	46.222	56.0185	44.8678	18.9863	16.517	21.4032	50.3696	18.9688	1.41754	3.9491e-06	0.000173926	Solyc03g112920_1	3	protein_coding	NA && - && -	-
Solyc01g010000_3	364.254	384.447	311.639	355.708	350.116	337.828	243.824	225.408	236.562	350.665	235.265	0.575284	4.21464e-06	0.000184153	Solyc01g010000_3	1	protein_coding	NA && sp|Q8LJW3|ACR4_ARATH ACT domain-containing protein ACR4 OS=Arabidopsis thaliana OX=3702 GN=ACR4 PE=2 SV=1 && PF01842:ACT domain	TCP
Solyc10g055760_2	241.212	227.964	211.537	1030.95	449.796	527.857	106.923	57.3237	114.902	448.219	93.0493	2.26918	4.26301e-06	0.000185899	Solyc10g055760_2	10	protein_coding	NA && sp|I1LPE9|NAC6_SOYBN NAC domain-containing protein 6 OS=Glycine max OX=3847 GN=NAC6 PE=2 SV=1 && PF02365:No apical meristem (NAM) protein	NAC
Solyc05g006510_1	130.352	94.6629	100.102	145.7	102.975	98.5332	51.9624	54.4089	55.1978	112.054	53.8564	1.05373	4.29742e-06	0.000186751	Solyc05g006510_1	5	protein_coding	NA && sp|O04536|GATL9_ARATH Probable galacturonosyltransferase-like 9 OS=Arabidopsis thaliana OX=3702 GN=GATL9 PE=2 SV=1 && PF01501:Glycosyl transferase family 8	NAC
Solyc09g055765_1	298.469	203.815	207.759	304.462	137.575	148.68	106.923	44.693	56.3243	216.793	69.3133	1.64254	4.29944e-06	0.000186751	Solyc09g055765_1	9	protein_coding	NA && - && -	bHLH
Solyc08g082610_3	1664.12	2208.16	2172.03	3495.79	2078.45	2143.98	1216.12	980.332	1159.15	2293.75	1118.54	1.03623	4.32019e-06	0.000187285	Solyc08g082610_3	8	protein_coding	NA && sp|C6TAQ0|NRPB_SOYBN DCD domain-containing protein NRP-B OS=Glycine max OX=3847 GN=NRP-B PE=2 SV=1 && PF10539:Development and cell death domain	-
Solyc04g077050_3	1411.94	2050.71	1708.35	2506.03	2057.86	2213.48	1215.12	1028.91	998.066	1991.39	1080.7	0.881964	4.61327e-06	0.000199599	Solyc04g077050_3	4	protein_coding	NA && sp|P92934|AAP6_ARATH Amino acid permease 6 OS=Arabidopsis thaliana OX=3702 GN=AAP6 PE=1 SV=1 && PF01490:Transmembrane amino acid transporter protein	MYB_related
novel.570	4.87296	4.82974	6.61052	96.4632	76.6136	116.128	0	0.971588	0	50.9197	0.323863	7.10965	4.66977e-06	0.000201648	-	6	-	- && - && -	-
Solyc10g079090_2	1826.14	896.4	1309.83	2171.43	1369.98	1352.19	794.425	514.941	559.863	1487.66	623.077	1.25526	4.70523e-06	0.000202524	Solyc10g079090_2	10	protein_coding	NA && sp|Q9FL54|DNAJ6_ARATH Chaperone protein dnaJ 6 OS=Arabidopsis thaliana OX=3702 GN=ATJ6 PE=2 SV=1 && PF00226:DnaJ domain	TCP
Solyc07g042490_1	149.844	68.5823	43.4406	66.3185	31.3045	30.7916	5.99566	14.5738	10.1384	65.0469	10.2359	2.6598	4.79596e-06	0.000205891	Solyc07g042490_1	7	protein_coding	NA && sp|Q29PU2|SAU76_ARATH Auxin-responsive protein SAUR76 OS=Arabidopsis thaliana OX=3702 GN=SAUR76 PE=1 SV=1 && PF02519:Auxin responsive protein	ZF-HD
Solyc06g082010_3	2330.5	2707.55	2451.56	2771.31	2580.15	2599.69	1988.56	1814.93	1906.01	2573.46	1903.17	0.435575	4.89922e-06	0.000209154	Solyc06g082010_3	6	protein_coding	NA && sp|Q9LUZ4|C3H66_ARATH Zinc finger CCCH domain-containing protein 66 OS=Arabidopsis thaliana OX=3702 GN=At5g58620 PE=2 SV=1 && PF12796:Ankyrin repeats (3 copies)|PF00642:Zinc finger C-x8-C-x5-C-x3-H type (and similar)	C3H
Solyc11g007400_1	531.153	264.67	225.702	362.742	238.903	277.125	133.903	128.25	114.902	316.716	125.685	1.33064	4.90576e-06	0.000209154	Solyc11g007400_1	11	protein_coding	NA && sp|Q9FF29|PR5K_ARATH PR5-like receptor kinase OS=Arabidopsis thaliana OX=3702 GN=PR5K PE=1 SV=1 && -	TCP
Solyc11g007660_1	1516.71	1811.15	1950.1	2262.87	1802.48	1917	1158.16	1289.3	1125.36	1876.72	1190.94	0.656167	4.90981e-06	0.000209154	Solyc11g007660_1	11	protein_coding	NA && sp|P0DO24|PSI3_ARATH Protein PSK SIMULATOR 3 OS=Arabidopsis thaliana OX=3702 GN=PSI3 PE=1 SV=1 && PF05003:Protein of unknown function (DUF668)|PF11961:Domain of unknown function (DUF3475)	-
Solyc12g096880_2	129.134	58.9228	84.9924	127.613	65.9042	63.3428	34.9747	24.2897	23.6562	88.3181	27.6402	1.66933	4.93774e-06	0.000209873	Solyc12g096880_2	12	protein_coding	NA && sp|Q40392|TMVRN_NICGU TMV resistance protein N OS=Nicotiana glutinosa OX=35889 GN=N PE=1 SV=1 && PF14299:Phloem protein 2|PF01582:TIR domain	NAC
Solyc06g007620_3	1416.81	1160.1	1202.17	1970.46	974.558	1179.76	649.53	697.6	609.429	1317.31	652.186	1.01374	4.94567e-06	0.000209873	Solyc06g007620_3	6	protein_coding	NA && - && PF04398:Protein of unknown function, DUF538	FAR1
Solyc03g063600_3	962.411	867.421	859.367	1290.2	932.544	900.875	617.553	581.981	495.654	968.802	565.063	0.777068	5.05312e-06	0.000213613	Solyc03g063600_3	3	protein_coding	NA && sp|Q9M682|GMK2_ARATH Guanylate kinase 2 OS=Arabidopsis thaliana OX=3702 GN=GK-2 PE=2 SV=1 && PF00625:Guanylate kinase	-
Solyc11g020280_2	2228.16	2663.12	2525.22	2302.05	2439.28	2420.22	1917.61	1517.62	1448.66	2429.68	1627.96	0.57762	5.38772e-06	0.000226458	Solyc11g020280_2	11	protein_coding	NA && sp|Q9C7T7|CEPR2_ARATH Receptor protein-tyrosine kinase CEPR2 OS=Arabidopsis thaliana OX=3702 GN=CEPR2 PE=1 SV=1 && PF08263:Leucine rich repeat N-terminal domain|PF13855:Leucine rich repeat|PF00069:Protein kinase domain	STAT
Solyc02g087540_2	24.3648	49.2633	255.922	259.245	67.5518	102.932	17.987	2.91476	16.8973	126.546	12.5997	3.33318	5.6105e-06	0.000234929	Solyc02g087540_2	2	protein_coding	NA && sp|Q9LH84|AATP5_ARATH AAA-ATPase At3g28510 OS=Arabidopsis thaliana OX=3702 GN=At3g28510 PE=2 SV=1 && PF14363:Domain associated at C-terminal with AAA|PF00004:ATPase family associated with various cellular activities (AAA)	M-type_MADS
Solyc11g073080_2	73.0945	24.1487	51.9398	74.3571	32.9521	41.3488	15.9884	8.74429	6.75891	49.6401	10.4972	2.22919	5.71235e-06	0.000238291	Solyc11g073080_2	11	protein_coding	NA && sp|Q9FJF4|MBD7_ARATH Methyl-CpG-binding domain-containing protein 7 OS=Arabidopsis thaliana OX=3702 GN=MBD7 PE=1 SV=1 && PF01429:Methyl-CpG binding domain	-
Solyc07g053140_3	511.661	350.639	408.908	566.721	322.107	409.969	201.854	228.323	230.93	428.334	220.369	0.957692	5.90608e-06	0.000245909	Solyc07g053140_3	7	protein_coding	NA && sp|Q1G3I2|MIP1A_ARATH B-box domain protein 30 OS=Arabidopsis thaliana OX=3702 GN=MIP1A PE=1 SV=1 && PF00643:B-box zinc finger	DBB
Solyc10g080710_2	5221.38	5324.3	4564.09	4309.7	4389.22	4577.4	3451.5	3260.65	3349.04	4731.01	3353.73	0.496229	6.07548e-06	0.000251541	Solyc10g080710_2	10	protein_coding	NA && sp|Q9SW96|SYNC1_ARATH Asparagine--tRNA ligase, cytoplasmic 1 OS=Arabidopsis thaliana OX=3702 GN=SYNC1 PE=1 SV=1 && PF00152:tRNA synthetases class II (D, K and N)|PF11835:RRM-like domain|PF13893:RNA recognition motif. (a.k.a. RRM, RBD, or RNP domain)|PF01336:OB-fold nucleic acid binding domain|PF00076:RNA recognition motif. (a.k.a. RRM, RBD, or RNP domain)	-
Solyc07g054600_3	179.081	188.36	171.873	212.018	172.175	175.952	122.911	95.2156	110.396	183.243	109.507	0.742679	6.35053e-06	0.000261947	Solyc07g054600_3	7	protein_coding	NA && sp|Q9FX89|FB50_ARATH Putative F-box protein At1g49610 OS=Arabidopsis thaliana OX=3702 GN=At1g49610 PE=4 SV=2 && -	MYB
Solyc09g092430_3	7518.98	6561.68	4809.62	4510.66	4175.85	4617.87	2332.31	2960.43	2834.24	5365.78	2708.99	0.985907	6.82419e-06	0.0002794	Solyc09g092430_3	9	protein_coding	NA && sp|O23264|SEBP1_ARATH Selenium-binding protein 1 OS=Arabidopsis thaliana OX=3702 GN=SBP1 PE=1 SV=1 && PF05694:56kDa selenium binding protein (SBP56)	-
Solyc07g008020_3	1605.64	1338.8	781.93	1107.32	1015.75	1079.47	406.706	482.879	691.662	1154.82	527.082	1.13175	6.93394e-06	0.000282846	Solyc07g008020_3	7	nontranslating_CDS	NA && sp|Q93WC4|IAA29_ARATH Auxin-responsive protein IAA29 OS=Arabidopsis thaliana OX=3702 GN=IAA29 PE=1 SV=2 && PF02309:AUX/IAA family	ARF
Solyc02g091500_1	356.945	195.121	492.956	369.776	193.594	220.82	117.915	83.5565	117.154	304.869	106.209	1.5212	6.97154e-06	0.000283782	Solyc02g091500_1	2	protein_coding	NA && - && PF13499:EF-hand domain pair	-
Solyc06g084760_2	448.313	534.169	356.968	441.118	336.111	350.145	224.837	216.664	241.068	411.137	227.523	0.852951	6.9954e-06	0.000283782	Solyc06g084760_2	6	protein_coding	NA && sp|H2DH21|C7A29_PANGI Cytochrome P450 CYP72A219 OS=Panax ginseng OX=4054 PE=2 SV=1 && PF00067:Cytochrome P450	bHLH
Solyc10g085850_1	194.919	85.9694	108.601	147.709	238.079	197.946	40.9703	62.1816	60.8302	162.204	54.6607	1.57042	7.02595e-06	0.000284499	Solyc10g085850_1	10	protein_coding	NA && - && -	-
Solyc08g022130_2	86.4951	27.0465	41.5518	8.0386	27.1855	25.5131	3.99711	3.88635	2.25297	35.9718	3.37881	3.39539	7.15499e-06	0.000288667	Solyc08g022130_2	8	protein_coding	NA && - && -	-
Solyc01g006545_1	287.505	298.478	215.314	437.099	229.017	285.043	135.902	121.448	150.949	292.076	136.1	1.10187	7.21664e-06	0.000290096	Solyc01g006545_1	1	protein_coding	NA && sp|O49879|CF0_SOLLC Receptor-like protein Cf-9 homolog OS=Solanum lycopersicum OX=4081 GN=HCR9-0 PE=2 SV=2 && PF08263:Leucine rich repeat N-terminal domain|PF13855:Leucine rich repeat	GATA
Solyc10g007280_3	155.935	146.824	254.977	462.22	185.355	157.477	90.9342	35.9487	52.9448	227.131	59.9426	1.92164	7.25366e-06	0.000291055	Solyc10g007280_3	10	protein_coding	NA && sp|Q8VZG2|HSR4_ARATH Protein HYPER-SENSITIVITY-RELATED 4 OS=Arabidopsis thaliana OX=3702 GN=HSR4 PE=2 SV=1 && PF00004:ATPase family associated with various cellular activities (AAA)|PF14363:Domain associated at C-terminal with AAA	FAR1
Solyc04g071030_1	310.652	231.828	393.798	562.702	332.816	316.714	162.882	128.25	168.973	358.085	153.368	1.22398	7.36686e-06	0.000295061	Solyc04g071030_1	4	protein_coding	NA && sp|Q9LXE3|PUB28_ARATH U-box domain-containing protein 28 OS=Arabidopsis thaliana OX=3702 GN=PUB28 PE=1 SV=1 && PF04564:U-box domain	bHLH
Solyc03g114480_3	202.228	116.88	92.5473	189.912	83.204	117.888	55.9595	44.693	28.1621	133.776	42.9382	1.63247	7.74447e-06	0.000308509	Solyc03g114480_3	3	protein_coding	NA && sp|Q9SUD4|TET7_ARATH Tetraspanin-7 OS=Arabidopsis thaliana OX=3702 GN=TET7 PE=2 SV=1 && PF00335:Tetraspanin family	-
novel.32	220.502	113.982	72.7157	16.0772	20.5951	14.9559	6.99494	5.82953	1.12649	76.4712	4.65032	4.02417	7.76738e-06	0.000308865	-	1	-	- && - && -	M-type_MADS
Solyc03g025617_1	10.9642	8.69353	16.0541	8.0386	14.0046	6.15833	0	0	0	10.6522	0	5.81414	8.06475e-06	0.000320114	Solyc03g025617_1	3	protein_coding	NA && sp|F4JVN6|TPPII_ARATH Tripeptidyl-peptidase 2 OS=Arabidopsis thaliana OX=3702 GN=TPP2 PE=1 SV=1 && -	-
Solyc06g035940_3	3523.15	4390.23	3976.7	233.119	115.332	175.952	53.9609	60.2384	56.3243	2069.08	56.8412	5.18585	8.22308e-06	0.000325231	Solyc06g035940_3	6	protein_coding	NA && sp|Q9M2E8|HDG1_ARATH Homeobox-leucine zipper protein HDG1 OS=Arabidopsis thaliana OX=3702 GN=HDG1 PE=2 SV=1 && PF00046:Homeodomain|PF01852:START domain	HD-ZIP
novel.606	86.4951	149.722	119.934	58.2799	43.6615	46.6273	20.9848	20.4033	20.2767	84.1199	20.555	2.03126	8.42683e-06	0.000330921	-	7	-	- && sp|Q66284|IBMP_CSVMV Putative transactivator/viroplasmin protein OS=Cassava vein mosaic virus OX=38062 GN=ORF 4 PE=3 SV=1 && -	ERF
Solyc08g075570_3	43.8567	54.0931	44.3849	48.2316	12.357	8.79761	5.99566	0	1.12649	35.2868	2.37405	3.88204	8.78712e-06	0.00034405	Solyc08g075570_3	8	protein_coding	NA && sp|F4KD71|DUR3_ARATH Urea-proton symporter DUR3 OS=Arabidopsis thaliana OX=3702 GN=DUR3 PE=1 SV=1 && PF00474:Sodium:solute symporter family	HD-ZIP
Solyc04g078420_1	2016.19	2552.03	1901.94	4470.47	2328.89	2593.54	1135.18	1172.71	1221.11	2643.84	1176.33	1.16838	9.08399e-06	0.00035406	Solyc04g078420_1	4	protein_coding	NA && sp|O23160|MYB73_ARATH Transcription factor MYB73 OS=Arabidopsis thaliana OX=3702 GN=MYB73 PE=1 SV=1 && PF00249:Myb-like DNA-binding domain	MYB
Solyc04g077230_1	38.9837	31.8763	28.3308	45.2171	26.3617	19.3547	8.99349	1.94318	9.01188	31.6874	6.64952	2.26266	9.09611e-06	0.00035406	Solyc04g077230_1	4	protein_coding	NA && - && -	-
Solyc05g024010_3	638.358	564.114	651.608	616.963	688.699	693.252	478.654	443.044	413.42	642.166	445.039	0.52892	9.27755e-06	0.000359094	Solyc05g024010_3	5	protein_coding	NA && sp|Q9C7E8|COL15_ARATH Zinc finger protein CONSTANS-LIKE 15 OS=Arabidopsis thaliana OX=3702 GN=COL15 PE=1 SV=1 && PF00643:B-box zinc finger|PF06203:CCT motif	CO-like
Solyc05g013880_1	125.479	104.322	124.655	253.216	130.985	142.521	58.9573	52.4657	60.8302	146.863	57.4178	1.35552	9.87945e-06	0.00037921	Solyc05g013880_1	5	protein_coding	NA && sp|O48716|JGB_ARATH Protein JINGUBANG OS=Arabidopsis thaliana OX=3702 GN=JGB PE=1 SV=1 && -	Dof
Solyc09g007730_3	56.0391	89.8332	57.6059	104.502	56.8423	63.3428	28.979	20.4033	29.2886	71.3609	26.2237	1.44733	1.00532e-05	0.000385074	Solyc09g007730_3	9	protein_coding	NA && sp|Q93YN1|CRPK1_ARATH Cold-responsive protein kinase 1 OS=Arabidopsis thaliana OX=3702 GN=CRPK1 PE=1 SV=1 && PF00069:Protein kinase domain	bHLH
Solyc09g008050_3	321.616	227.964	254.977	263.264	243.022	253.371	173.874	140.88	157.708	260.702	157.487	0.724832	1.00845e-05	0.000385074	Solyc09g008050_3	9	protein_coding	NA && sp|Q9SJL0|U86A1_ARATH UDP-glycosyltransferase 86A1 OS=Arabidopsis thaliana OX=3702 GN=UGT86A1 PE=2 SV=1 && PF00201:UDP-glucoronosyl and UDP-glucosyl transferase	FAR1
novel.297	82.8404	74.378	120.878	201.97	100.504	110.85	44.9675	40.8067	33.7946	115.237	39.8562	1.53015	1.01442e-05	0.000386687	-	12	-	- && - && -	-
Solyc03g116970_2	414.202	349.673	278.586	266.279	195.241	263.049	130.905	149.624	138.558	294.505	139.696	1.07347	1.03141e-05	0.000392487	Solyc03g116970_2	3	protein_coding	NA && - && PF05278:Arabidopsis phospholipase-like protein (PEARLI 4)	HB-other
Solyc10g062160_2	34.1108	99.4926	100.102	114.55	65.0804	82.6975	19.9855	25.2613	30.4151	82.6723	25.2206	1.71834	1.03568e-05	0.000393434	Solyc10g062160_2	10	protein_coding	NA && sp|Q9FNX5|DRP1E_ARATH Phragmoplastin DRP1E OS=Arabidopsis thaliana OX=3702 GN=DRP1E PE=1 SV=1 && PF00350:Dynamin family|PF02212:Dynamin GTPase effector domain|PF01031:Dynamin central region	GRAS
Solyc01g098950_2	96.2411	64.7185	65.1608	37.1785	32.9521	58.0642	22.9834	7.7727	3.37946	59.0525	11.3785	2.36105	1.05759e-05	0.000400381	Solyc01g098950_2	1	protein_coding	NA && sp|P25858|G3PC1_ARATH Glyceraldehyde-3-phosphate dehydrogenase GAPC1, cytosolic OS=Arabidopsis thaliana OX=3702 GN=GAPC1 PE=1 SV=2 && PF02800:Glyceraldehyde 3-phosphate dehydrogenase, C-terminal domain|PF00044:Glyceraldehyde 3-phosphate dehydrogenase, NAD binding domain	Trihelix
novel.431	126.697	80.1737	214.37	125.603	59.3138	49.2666	35.974	20.4033	18.0238	109.237	24.8004	2.13515	1.08675e-05	0.000410719	-	4	-	- && - && -	-
Solyc02g037495_1	154.717	194.156	155.819	191.922	91.442	151.319	73.9465	69.9543	67.5891	156.562	70.4966	1.14885	1.1005e-05	0.00041511	Solyc02g037495_1	2	protein_coding	NA && sp|M4IQQ5|CCL4_HUMLU 2-methylpropanoate--CoA ligase CCL4 OS=Humulus lupulus OX=3486 GN=CCL4 PE=1 SV=1 && PF13193:AMP-binding enzyme C-terminal domain|PF00501:AMP-binding enzyme	MYB_related
novel.798	51.1661	13.5233	9.4436	8.0386	4.11901	9.67737	0	0	0	15.9947	0	6.38518	1.11696e-05	0.000419981	-	SL3.00SC0000001	-	- && - && -	-
Solyc03g116890_3	18.2736	38.6379	49.1067	161.777	52.7233	76.5392	13.9899	8.74429	6.75891	66.1763	9.83103	2.74777	1.13547e-05	0.000425492	Solyc03g116890_3	3	protein_coding	NA && sp|Q9SAH7|WRK40_ARATH Probable WRKY transcription factor 40 OS=Arabidopsis thaliana OX=3702 GN=WRKY40 PE=1 SV=1 && PF03106:WRKY DNA -binding domain	WRKY
Solyc04g014990_2	243.648	188.36	194.538	170.82	74.1422	110.85	68.9501	29.1476	48.4389	163.726	48.8455	1.74328	1.14569e-05	0.000428598	Solyc04g014990_2	4	protein_coding	NA && sp|P56725|ZOX_PHAVU Zeatin O-xylosyltransferase OS=Phaseolus vulgaris OX=3885 GN=ZOX1 PE=2 SV=1 && PF00201:UDP-glucoronosyl and UDP-glucosyl transferase	CO-like
Solyc02g079040_3	1201.19	1678.82	1678.13	1823.76	1701.15	1679.46	1063.23	1015.31	1038.62	1627.08	1039.05	0.647537	1.17593e-05	0.000439167	Solyc02g079040_3	2	protein_coding	NA && sp|Q9FKL6|CB60B_ARATH Calmodulin-binding protein 60 B OS=Arabidopsis thaliana OX=3702 GN=CBP60B PE=2 SV=1 && PF07887:Calmodulin binding protein-like	WRKY
Solyc02g070040_1	129.134	56.025	154.875	160.772	87.323	80.938	39.9711	39.8351	21.4032	111.511	33.7365	1.71849	1.21218e-05	0.000451178	Solyc02g070040_1	2	protein_coding	NA && - && -	-
Solyc02g038640_2	13.4007	18.353	24.5534	105.507	76.6136	53.6654	3.99711	7.7727	4.50594	48.6821	5.42525	3.16308	1.22974e-05	0.000455402	Solyc02g038640_2	2	protein_coding	NA && - && -	-
Solyc01g103510_3	475.114	377.686	348.469	442.123	412.725	402.931	290.79	242.897	248.953	409.841	260.88	0.650024	1.23176e-05	0.000455402	Solyc01g103510_3	1	protein_coding	NA && sp|P22738|RL32_ARATH 60S ribosomal protein L3-2 OS=Arabidopsis thaliana OX=3702 GN=ARP2 PE=2 SV=4 && PF00297:Ribosomal protein L3	-
Solyc10g080090_2	477.551	558.318	510.899	369.776	430.849	472.432	320.768	248.726	272.609	469.97	280.701	0.743405	1.26282e-05	0.000465327	Solyc10g080090_2	10	protein_coding	NA && sp|Q9M2N5|DSLE_ARATH Zinc finger BED domain-containing protein DAYSLEEPER OS=Arabidopsis thaliana OX=3702 GN=HAT PE=1 SV=1 && PF05699:hAT family C-terminal dimerisation region|PF14372:Domain of unknown function (DUF4413)	GRAS
Solyc04g081000_3	77.9674	69.5483	22.6646	144.695	24.7141	58.944	14.9892	3.88635	10.1384	66.4222	9.67129	2.78037	1.31141e-05	0.000481629	Solyc04g081000_3	4	protein_coding	NA && sp|Q07472|MADS1_PETHY Floral homeotic protein PMADS 1 OS=Petunia hybrida OX=4102 GN=PMADS1 PE=2 SV=1 && PF00319:SRF-type transcription factor (DNA-binding and dimerisation domain)|PF01486:K-box region	MIKC_MADS
Solyc11g020230_1	160.808	230.862	476.902	572.75	297.393	365.101	114.917	132.136	101.384	350.636	116.145	1.59396	1.31775e-05	0.000483154	Solyc11g020230_1	11	protein_coding	NA && sp|Q9FIJ6|ACCR4_ARATH Serine/threonine-protein kinase-like protein CCR4 OS=Arabidopsis thaliana OX=3702 GN=CCR4 PE=1 SV=1 && PF00069:Protein kinase domain	GRAS
Solyc07g066560_1	431.257	262.738	186.039	284.366	148.284	220.82	70.9487	88.4145	118.281	255.584	92.548	1.46492	1.32644e-05	0.000484733	Solyc07g066560_1	7	protein_coding	NA && sp|Q9LTV3|SAU72_ARATH Auxin-responsive protein SAUR72 OS=Arabidopsis thaliana OX=3702 GN=SAUR72 PE=1 SV=1 && PF02519:Auxin responsive protein	bHLH
Solyc08g078460_3	131.57	77.2758	54.7729	95.4584	96.3848	105.571	21.9841	19.4318	49.5654	93.5056	30.3271	1.63244	1.35298e-05	0.000493613	Solyc08g078460_3	8	protein_coding	NA && sp|B5F3F4|IOLG_SALA4 Inositol 2-dehydrogenase OS=Salmonella agona (strain SL483) OX=454166 GN=iolG PE=3 SV=1 && PF01408:Oxidoreductase family, NAD-binding Rossmann fold|PF02894:Oxidoreductase family, C-terminal alpha/beta domain	-
novel.20	10.9642	24.1487	19.8316	25.1206	23.8903	21.1143	2.99783	4.85794	3.37946	20.8449	3.74507	2.47877	1.36346e-05	0.000496618	-	1	-	- && - && -	-
Solyc04g054910_3	7699.28	8538.01	7509.55	8906.77	8075.73	8823.12	6082.6	6341.55	6208.06	8258.75	6210.74	0.411202	1.41349e-05	0.000513994	Solyc04g054910_3	4	protein_coding	NA && sp|O65665|ERF60_ARATH Ethylene-responsive transcription factor ERF060 OS=Arabidopsis thaliana OX=3702 GN=ERF060 PE=1 SV=1 && PF00847:AP2 domain	ERF
Solyc09g074570_1	791.857	643.321	514.676	895.299	602.199	665.099	290.79	383.777	417.926	685.409	364.164	0.912261	1.4252e-05	0.0005174	Solyc09g074570_1	9	protein_coding	NA && sp|O82255|GRC13_ARATH Glutaredoxin-C13 OS=Arabidopsis thaliana OX=3702 GN=GRXC13 PE=1 SV=1 && PF00462:Glutaredoxin	-
novel.591	51.1661	59.8888	47.218	0	5.76661	6.15833	0	0	0	28.3663	0	7.22365	1.45476e-05	0.000527267	-	7	-	- && - && -	-
Solyc11g010500_1	1012.36	740.882	1040.68	1997.59	730.712	834.013	489.646	308.965	380.752	1059.37	393.121	1.43	1.48336e-05	0.000536754	Solyc11g010500_1	11	protein_coding	NA && sp|Q9SJY5|PUMP5_ARATH Mitochondrial uncoupling protein 5 OS=Arabidopsis thaliana OX=3702 GN=PUMP5 PE=2 SV=1 && PF00153:Mitochondrial carrier protein	WRKY
Solyc01g106630_2	3116.26	2305.72	1330.6	5091.45	6833.44	6153.05	1374.01	473.163	1117.47	4138.42	988.214	2.0663	1.535e-05	0.000554393	Solyc01g106630_2	1	protein_coding	NA && sp|P11670|PRB1_TOBAC Basic form of pathogenesis-related protein 1 OS=Nicotiana tabacum OX=4097 PE=3 SV=1 && PF00188:Cysteine-rich secretory protein family	M-type_MADS
Solyc05g052050_1	460.495	335.184	266.309	420.017	369.063	365.101	191.861	206.948	221.918	369.362	206.909	0.835221	1.55849e-05	0.000560338	Solyc05g052050_1	5	protein_coding	NA && sp|Q40476|ERF1_TOBAC Ethylene-responsive transcription factor 1 OS=Nicotiana tabacum OX=4097 GN=ERF1 PE=2 SV=1 && PF00847:AP2 domain	ERF
Solyc01g111070_3	62.1303	43.4677	18.8872	30.1448	16.476	8.79761	0	2.91476	4.50594	29.9839	2.47357	3.61548	1.62977e-05	0.000583995	Solyc01g111070_3	1	protein_coding	NA && sp|Q8LDM2|PKSB_ARATH Type III polyketide synthase B OS=Arabidopsis thaliana OX=3702 GN=PKSB PE=1 SV=1 && PF00195:Chalcone and stilbene synthases, N-terminal domain|PF02797:Chalcone and stilbene synthases, C-terminal domain	C2H2
Solyc02g037595_1	21.9283	37.672	32.1082	83.4005	81.5564	77.419	17.987	2.91476	3.37946	55.6807	8.09373	2.77785	1.657e-05	0.000592792	Solyc02g037595_1	2	protein_coding	NA && - && -	-
Solyc03g025840_3	4406.38	3489.97	3192.88	3282.76	2935.21	2958.64	1945.59	2203.56	2192.14	3377.64	2113.76	0.675915	1.77016e-05	0.000630217	Solyc03g025840_3	3	protein_coding	NA && sp|Q8L856|ACFR1_ARATH Transmembrane ascorbate ferrireductase 1 OS=Arabidopsis thaliana OX=3702 GN=CYB561A PE=1 SV=1 && PF03188:Eukaryotic cytochrome b561	NAC
Solyc03g113960_3	170.554	112.05	106.713	130.627	109.566	100.293	67.9508	34.9772	57.4508	121.634	53.4596	1.18422	1.7761e-05	0.000631315	Solyc03g113960_3	3	protein_coding	NA && sp|F4K2R6|CB60G_ARATH Calmodulin-binding protein 60 G OS=Arabidopsis thaliana OX=3702 GN=CBP60G PE=1 SV=1 && PF07887:Calmodulin binding protein-like	WRKY
Solyc08g066440_3	487.296	464.621	401.353	560.692	443.206	416.127	298.784	297.306	303.025	462.216	299.705	0.624104	1.79577e-05	0.000637236	Solyc08g066440_3	8	protein_coding	NA && sp|Q99685|MGLL_HUMAN Monoglyceride lipase OS=Homo sapiens OX=9606 GN=MGLL PE=1 SV=2 && PF12146:Serine aminopeptidase, S33	G2-like
Solyc03g025855_1	80.4039	70.5142	35.8857	53.2557	49.4281	58.0642	11.9913	13.6022	29.2886	57.9253	18.2941	1.67234	1.79852e-05	0.000637236	Solyc03g025855_1	3	protein_coding	NA && - && -	-
Solyc11g007570_2	118.169	87.9013	46.2736	92.4439	75.7898	73.0202	32.9761	32.0624	30.4151	82.2664	31.8179	1.36465	1.80699e-05	0.000639174	Solyc11g007570_2	11	protein_coding	NA && sp|Q9SWB6|TENAE_SOYBN Probable bifunctional TENA-E protein OS=Glycine max OX=3847 GN=TENA_E PE=2 SV=1 && PF03070:TENA/THI-4/PQQC family	GRAS
Solyc01g109210_2	171.772	109.152	125.6	130.627	88.9706	87.0963	50.9631	45.6646	59.7037	118.87	52.1105	1.18705	1.80977e-05	0.000639174	Solyc01g109210_2	1	nontranslating_CDS	NA && sp|Q67YI6|ATL65_ARATH RING-H2 finger protein ATL65 OS=Arabidopsis thaliana OX=3702 GN=ATL65 PE=2 SV=2 && PF13639:Ring finger domain	WOX
Solyc09g089940_1	637.14	516.782	543.951	502.413	455.563	503.223	363.737	333.255	345.831	526.512	347.607	0.597194	1.84025e-05	0.000648902	Solyc09g089940_1	9	protein_coding	NA && sp|Q5UNY4|YL728_MIMIV Uncharacterized protein L728 OS=Acanthamoeba polyphaga mimivirus OX=212035 GN=MIMI_L728 PE=4 SV=1 && PF11443:Domain of unknown function (DUF2828)	NAC
Solyc03g116620_3	21.9283	61.8207	55.7172	39.1882	18.9474	39.5892	6.99494	11.6591	6.75891	39.5319	8.47097	2.21679	1.89685e-05	0.000664619	Solyc03g116620_3	3	protein_coding	NA && sp|P93400|PLDA1_TOBAC Phospholipase D alpha 1 OS=Nicotiana tabacum OX=4097 GN=PLD1 PE=2 SV=2 && PF00614:Phospholipase D Active site motif|PF12357:Phospholipase D C terminal|PF00168:C2 domain	TALE
Solyc08g078757_1	59.6938	23.1828	16.9985	25.1206	17.2998	30.7916	4.99638	5.82953	3.37946	28.8479	4.73512	2.58518	1.93286e-05	0.000676164	Solyc08g078757_1	8	protein_coding	NA && - && -	LBD
Solyc03g112565_1	160.808	126.539	120.878	149.719	124.394	139.882	84.9385	75.7838	77.7275	137.037	79.4833	0.781916	1.97449e-05	0.000689584	Solyc03g112565_1	3	protein_coding	NA && - && -	-
Solyc08g081150_3	464.15	346.775	339.97	404.945	355.059	404.69	267.806	241.925	212.906	385.931	240.879	0.677179	1.97746e-05	0.000689584	Solyc08g081150_3	8	protein_coding	NA && sp|B6JHM4|GUAA_OLICO GMP synthase [glutamine-hydrolyzing] OS=Oligotropha carboxidovorans (strain ATCC 49405 / DSM 1227 / KCTC 32145 / OM5) OX=504832 GN=guaA PE=3 SV=1 && PF00958:GMP synthase C terminal domain	-
Solyc07g066410_3	624.958	684.857	687.494	611.939	671.399	727.562	471.659	513.97	467.491	668.035	484.373	0.464207	2.00415e-05	0.000695364	Solyc07g066410_3	7	protein_coding	NA && sp|Q9LE44|SMP1_ARATH SEED MATURATION PROTEIN 1 OS=Arabidopsis thaliana OX=3702 GN=SMP1 PE=3 SV=1 && -	-
Solyc10g051130_2	67.0033	88.8672	67.0495	180.869	152.403	204.105	21.9841	32.0624	48.4389	126.716	34.1618	1.8969	2.00661e-05	0.000695364	Solyc10g051130_2	10	protein_coding	NA && sp|Q38956|DTX29_ARATH Protein DETOXIFICATION 29 OS=Arabidopsis thaliana OX=3702 GN=DTX29 PE=1 SV=1 && PF01554:MatE	ERF
Solyc12g096920_1	101.114	205.747	192.649	150.724	119.451	133.724	64.953	42.7499	78.854	150.568	62.1856	1.28038	2.02223e-05	0.000699679	Solyc12g096920_1	12	protein_coding	NA && sp|P0C8S1|RP8L2_ARATH Probable disease resistance RPP8-like protein 2 OS=Arabidopsis thaliana OX=3702 GN=RPP8L2 PE=3 SV=1 && PF00931:NB-ARC domain|PF18052:Rx N-terminal domain	bHLH
Solyc10g009120_2	327.707	96.5948	139.765	211.013	107.918	120.527	48.9646	37.8919	61.9567	167.254	49.6044	1.75261	2.04697e-05	0.000707133	Solyc10g009120_2	10	protein_coding	NA && - && -	-
novel.495	24.3648	10.6254	8.49924	36.1737	24.7141	25.5131	0.999277	3.88635	1.12649	21.6484	2.00404	3.40742	2.06454e-05	0.000710979	-	5	-	- && - && -	-
Solyc12g057160_1	93.8046	35.7401	104.824	97.468	30.4807	52.7857	21.9841	8.74429	15.7708	69.1838	15.4997	2.15671	2.09262e-05	0.000719529	Solyc12g057160_1	12	protein_coding	NA && - && -	-
Solyc01g101130_3	327.707	420.187	356.024	428.056	343.525	397.652	231.832	256.499	253.459	378.858	247.264	0.616385	2.09854e-05	0.000720077	Solyc01g101130_3	1	protein_coding	NA && sp|F4K1B4|NEAP2_ARATH Nuclear envelope-associated protein 2 OS=Arabidopsis thaliana OX=3702 GN=NEAP2 PE=1 SV=1 && -	-
novel.751	41.4202	44.4336	14.1654	42.2027	9.06182	7.91785	2.99783	0	0	26.5336	0.999277	4.69614	2.10337e-05	0.000720077	-	9	-	- && - && -	-
Solyc05g005870_3	1199.97	1116.64	763.987	1157.56	638.447	709.967	430.688	450.817	488.895	931.094	456.8	1.02683	2.15838e-05	0.000736413	Solyc05g005870_3	5	protein_coding	NA && sp|F4I5D5|WTR11_ARATH WAT1-related protein At1g70260 OS=Arabidopsis thaliana OX=3702 GN=At1g70260 PE=2 SV=1 && PF00892:EamA-like transporter family	MYB_related
Solyc01g095150_3	575.01	344.843	904.697	585.813	303.983	314.075	214.845	145.738	162.214	504.737	174.266	1.53371	2.17958e-05	0.000741556	Solyc01g095150_3	1	protein_coding	NA && sp|P46519|LEA14_SOYBN Desiccation protectant protein Lea14 homolog OS=Glycine max OX=3847 PE=2 SV=1 && PF03168:Late embryogenesis abundant protein	NAC
Solyc11g072990_2	931.955	1120.5	1193.67	1166.6	1202.75	1090.9	720.479	842.366	768.263	1117.73	777.036	0.525106	2.22339e-05	0.00075394	Solyc11g072990_2	11	protein_coding	NA && sp|Q9LQP8|KCS3_ARATH 3-ketoacyl-CoA synthase 3 OS=Arabidopsis thaliana OX=3702 GN=KCS3 PE=2 SV=3 && PF08392:FAE1/Type III polyketide synthase-like protein|PF08541:3-Oxoacyl-[acyl-carrier-protein (ACP)] synthase III C terminal	bZIP
Solyc02g014310_3	5864.61	5760.91	5964.58	6318.34	5676	6376.51	4961.41	4484.85	4504.82	5993.49	4650.36	0.366018	2.24188e-05	0.000759047	Solyc02g014310_3	2	protein_coding	NA && sp|Q7XTT4|NUCL2_ORYSJ Nucleolin 2 OS=Oryza sativa subsp. japonica OX=39947 GN=Os04g0620700 PE=2 SV=2 && PF00076:RNA recognition motif. (a.k.a. RRM, RBD, or RNP domain)	bHLH
novel.601	97.4593	81.1396	32.1082	482.316	214.189	248.972	21.9841	33.034	31.5416	192.697	28.8532	2.74014	2.25531e-05	0.000762425	-	7	-	- && - && -	-
Solyc01g080500_2	8793.27	7434.9	7892.01	9175.06	6962.78	7417.27	5428.07	5640.07	5650.45	7945.88	5572.86	0.511675	2.28371e-05	0.000769672	Solyc01g080500_2	1	protein_coding	NA && - && PF15365:Proline-rich nuclear receptor coactivator motif	-
Solyc07g007430_3	958.756	1086.69	965.136	964.632	1072.59	994.13	711.485	772.412	777.275	1006.99	753.724	0.418701	2.29742e-05	0.000772131	Solyc07g007430_3	7	protein_coding	NA && sp|Q52T38|ZDH22_ARATH Protein S-acyltransferase 24 OS=Arabidopsis thaliana OX=3702 GN=PAT24 PE=2 SV=1 && PF13857:Ankyrin repeats (many copies)|PF01529:DHHC palmitoyltransferase|PF12796:Ankyrin repeats (3 copies)	bHLH
Solyc04g071480_1	3682.74	3387.58	3534.74	3437.51	2582.62	2691.19	2074.5	2075.31	2069.35	3219.4	2073.05	0.634755	2.33109e-05	0.000780881	Solyc04g071480_1	4	protein_coding	NA && sp|Q9CAK4|ROH1_ARATH Protein ROH1 OS=Arabidopsis thaliana OX=3702 GN=ROH1 PE=1 SV=1 && PF05633:Protein BYPASS1-related	-
novel.53	12.1824	18.353	15.1098	22.1062	21.4189	14.0762	3.99711	1.94318	1.12649	17.2077	2.35559	2.85381	2.34038e-05	0.000782804	-	1	-	- && - && -	FAR1
Solyc01g112220_3	409.329	283.989	272.92	307.476	343.525	333.429	177.871	216.664	188.123	325.112	194.219	0.741213	2.35291e-05	0.000784624	Solyc01g112220_3	1	protein_coding	NA && sp|Q9SII6|PIX13_ARATH Probable serine/threonine-protein kinase PIX13 OS=Arabidopsis thaliana OX=3702 GN=PIX13 PE=1 SV=2 && PF07714:Protein tyrosine kinase	WRKY
novel.250	28.0195	42.5017	48.1623	33.1592	24.7141	42.2285	11.9913	2.91476	13.5178	36.4642	9.47464	1.96177	2.36523e-05	0.000787544	-	12	-	- && - && -	-
Solyc03g119160_3	174.208	186.428	183.206	168.811	166.408	174.193	113.918	121.448	107.016	175.542	114.127	0.61901	2.39674e-05	0.000796834	Solyc03g119160_3	3	protein_coding	NA && - && -	-
Solyc08g077790_3	935.609	685.823	665.774	799.841	762.841	749.556	510.63	435.271	536.207	766.574	494.036	0.633513	2.43839e-05	0.000809464	Solyc08g077790_3	8	protein_coding	NA && - && PF00160:Cyclophilin type peptidyl-prolyl cis-trans isomerase/CLD	Trihelix
Solyc09g083210_3	1159.77	1186.18	1252.22	1608.73	1290.9	1279.17	931.326	631.532	820.081	1296.16	794.313	0.706785	2.46273e-05	0.00081632	Solyc09g083210_3	9	protein_coding	NA && sp|Q0GXS4|NFP_MEDTR Serine/threonine receptor-like kinase NFP OS=Medicago truncatula OX=3880 GN=NFP PE=1 SV=1 && PF00069:Protein kinase domain	bHLH
Solyc00g005287_1	37.7655	62.7866	51.9398	15.0724	18.9474	18.475	0.999277	7.7727	4.50594	34.1644	4.42597	2.94244	2.53174e-05	0.000834193	Solyc00g005287_1	SL3.00SC0000003	protein_coding	NA && sp|P52410|KASC1_ARATH 3-oxoacyl-[acyl-carrier-protein] synthase I, chloroplastic OS=Arabidopsis thaliana OX=3702 GN=KAS1 PE=1 SV=2 && -	-
Solyc07g056000_3	236.339	71.4801	457.07	140.676	28.8331	41.3488	18.9863	2.91476	5.63243	162.624	9.17782	4.14521	2.57089e-05	0.000842071	Solyc07g056000_3	7	protein_coding	NA && sp|Q38911|XTH15_ARATH Xyloglucan endotransglucosylase/hydrolase protein 15 OS=Arabidopsis thaliana OX=3702 GN=XTH15 PE=1 SV=1 && PF06955:Xyloglucan endo-transglycosylase (XET) C-terminus|PF00722:Glycosyl hydrolases family 16	GRAS
novel.248	147.407	145.858	93.4916	26.1255	16.476	14.0762	6.99494	9.71588	5.63243	73.9058	7.44775	3.30428	2.61044e-05	0.000853759	-	12	-	- && - && -	-
Solyc12g011040_2	52.3844	80.1737	93.4916	60.2895	83.204	61.5833	23.9826	23.3181	40.5535	71.8544	29.2847	1.30757	2.66863e-05	0.000868935	Solyc12g011040_2	12	protein_coding	NA && sp|O24370|LOX21_SOLTU Linoleate 13S-lipoxygenase 2-1, chloroplastic OS=Solanum tuberosum OX=4113 GN=LOX2.1 PE=1 SV=1 && PF00722:Glycosyl hydrolases family 16	NAC
Solyc02g089640_3	958.756	1323.35	2116.31	2189.51	1317.26	1382.1	781.434	656.793	713.065	1547.88	717.098	1.1102	2.7361e-05	0.000885687	Solyc02g089640_3	2	protein_coding	NA && sp|Q9LJP4|CSLC4_ARATH Xyloglucan glycosyltransferase 4 OS=Arabidopsis thaliana OX=3702 GN=CSLC4 PE=1 SV=1 && PF13632:Glycosyl transferase family group 2	C2H2
Solyc12g036793_1	540.899	703.21	492.956	979.705	495.105	543.692	294.787	67.0395	234.309	625.928	198.712	1.65589	2.75739e-05	0.000890771	Solyc12g036793_1	12	protein_coding	NA && sp|O49879|CF0_SOLLC Receptor-like protein Cf-9 homolog OS=Solanum lycopersicum OX=4081 GN=HCR9-0 PE=2 SV=2 && PF13855:Leucine rich repeat	M-type_MADS
Solyc01g100370_3	434.912	348.707	237.979	310.491	342.702	350.145	182.868	149.624	212.906	337.489	181.799	0.892889	2.76088e-05	0.000890771	Solyc01g100370_3	1	protein_coding	NA && sp|Q40401|CALR_NICPL Calreticulin OS=Nicotiana plumbaginifolia OX=4092 GN=CAL1 PE=2 SV=1 && PF00582:Universal stress protein family	ERF
novel.210	0	68.5823	67.0495	9.04343	83.204	85.3368	0	0	0	52.2027	0	8.10651	2.76389e-05	0.000890771	-	11	-	- && - && -	-
[truncated: 857 more rows]

## Sheet: Table S8
Table S8: Analysis of genes for weight gene co-expression network construction
[truncated: 202 more rows]

## Sheet: Table S9
Table S9: Primer sequences used in this study
[truncated: 53 more rows]
